# Supplementary material for: FliO is an evolutionarily conserved yet diversified core component of the bacterial flagellar type III secretion system
Source: bioRxiv. 2025 May 6:2025.05.06.652439. Preprint. [Version 1] doi: 10.1101/2025.05.06.652439 (PMC12248157; doi:10.1101/2025.05.06.652439)
Supplement: Supplement 3 [file media-4.xlsx]

## Sheet: Table_S3
Table S3. Domain composition and sequence length of FliO proteins.
								FliO proteins domain composition and length
Genome ID	CheckM estimated completeness	Phylum	Class	Order	Family	Genus	Species	FliO_1 ID	Length of FliO_1	Domains of FliO_1	FliO_2 ID	Length of FliO_2	Domains of FliO_2	FliO_3 ID	Length of FliO_3	Domains of FliO_3	FliO_4 ID	Length of FliO_4	Domains of FliO_4
GCA_002084765.1	98.77	p__4572-55	c__4572-55	o__4572-55	f__4572-55	g__4572-55	s__4572-55 sp002084765
GCA_003697105.1	98.84	p__4572-55	c__4572-55	o__J002	f__J002	g__J002	s__J002 sp003697105
GCA_002127415.1	98.9	p__AABM5-125-24	c__AABM5-125-24	o__AABM5-125-24	f__AABM5-125-24	g__AABM5-125-24	s__AABM5-125-24 sp002127415	GCA_002127415.1_MWJR01000315.1_9	160	FliO
GCA_002898195.1	70.37	p__AABM5-125-24	c__AABM5-125-24	o__BMS3BBIN04	f__BMS3BBIN04	g__BMS3BBIN04	s__BMS3BBIN04 sp002898195
GCA_005223185.1	97.8	p__AABM5-125-24	c__B3-LCP	o__B3-LCP	f__B3-LCP	g__B3-LCP	s__B3-LCP sp005223185	GCA_005223185.1_TKJ42238.1	135	FliO
GCA_003599535.1	91.21	p__AABM5-125-24	c__B3-LCP	o__B3-LCP	f__B3-LCP	g__SURF-9	s__SURF-9 sp003599535	GCA_003599535.1_RJP81643.1	125	FliO
GCA_003818605.1	95.54	p__AABM5-125-24	c__RPQS01	o__RPQS01	f__RPQS01	g__RPQS01	s__RPQS01 sp003818605
GCA_003598055.1	90.05	p__Abyssubacteria	c__SURF-5	o__SURF-5	f__SURF-5	g__SURF-17	s__SURF-17 sp003598055	GCA_003598055.1_RJP73391.1	217	FliO
GCA_003598085.1	97.74	p__Abyssubacteria	c__SURF-5	o__SURF-5	f__SURF-5	g__SURF-5	s__SURF-5 sp003598085	GCA_003598085.1_RJP14983.1	215	FliO
GCA_001920875.1	81.2	p__Acidobacteriota	c__Acidobacteriae	o__20CM-2-55-15	f__20CM-2-55-15	g__20CM-2-55-15	s__20CM-2-55-15 sp001920875	GCA_001920875.1_OLE86502.1	78	FliO
GCA_003222815.1	80.97	p__Acidobacteriota	c__Acidobacteriae	o__20CM-2-55-15	f__20CM-2-55-15	g__20CM-2-55-15	s__20CM-2-55-15 sp003222815
GCA_003223875.1	92.31	p__Acidobacteriota	c__Acidobacteriae	o__20CM-2-55-15	f__20CM-2-55-15	g__20CM-2-55-15	s__20CM-2-55-15 sp003223875	GCA_003223875.1_PYS01576.1	78	FliO
GCA_001767035.1	91.45	p__Acidobacteriota	c__Acidobacteriae	o__2-12-FULL-54-10	f__2-12-FULL-54-10	g__2-02-FULL-61-28	s__2-02-FULL-61-28 sp001767035
GCA_001767075.1	84.78	p__Acidobacteriota	c__Acidobacteriae	o__2-12-FULL-54-10	f__2-12-FULL-54-10	g__2-12-FULL-54-10	s__2-12-FULL-54-10 sp001767075
GCF_004339725.1	100	p__Acidobacteriota	c__Acidobacteriae	o__Acidobacteriales	f__Acidobacteriaceae	g__Acidipila	s__Acidipila rosea	GCF_004339725.1_WP_165876598.1	60	FliO
GCF_000022565.1	100	p__Acidobacteriota	c__Acidobacteriae	o__Acidobacteriales	f__Acidobacteriaceae	g__Acidobacterium	s__Acidobacterium capsulatum	GCF_000022565.1_WP_041839162.1	186	FliO
GCF_000688455.1	100	p__Acidobacteriota	c__Acidobacteriae	o__Acidobacteriales	f__Acidobacteriaceae	g__Acidobacterium_A	s__Acidobacterium_A ailaaui	GCF_000688455.1_WP_026443111.1	88	FliO
GCF_900108185.1	99.57	p__Acidobacteriota	c__Acidobacteriae	o__Acidobacteriales	f__Acidobacteriaceae	g__Bryocella	s__Bryocella elongata	GCF_900108185.1_WP_103931536.1	137	FliO
GCF_003858395.1	100	p__Acidobacteriota	c__Acidobacteriae	o__Acidobacteriales	f__Acidobacteriaceae	g__EB88	s__EB88 sp003858395
GCF_000745965.1	100	p__Acidobacteriota	c__Acidobacteriae	o__Acidobacteriales	f__Acidobacteriaceae	g__Edaphobacter	s__Edaphobacter aggregans	GCF_000745965.1_WP_169747004.1	128	FliO
GCF_003945235.1	100	p__Acidobacteriota	c__Acidobacteriae	o__Acidobacteriales	f__Acidobacteriaceae	g__Edaphobacter	s__Edaphobacter aggregans_A	GCF_003945235.1_WP_125487684.1	97	FliO
GCF_003633965.1	99.14	p__Acidobacteriota	c__Acidobacteriae	o__Acidobacteriales	f__Acidobacteriaceae	g__Edaphobacter	s__Edaphobacter dinghuensis	GCF_003633965.1_WP_183044712.1	101	FliO
GCF_004217555.1	100	p__Acidobacteriota	c__Acidobacteriae	o__Acidobacteriales	f__Acidobacteriaceae	g__Edaphobacter	s__Edaphobacter modestus	GCF_004217555.1_WP_165419925.1	92	FliO
GCF_000381605.1	100	p__Acidobacteriota	c__Acidobacteriae	o__Acidobacteriales	f__Acidobacteriaceae	g__Edaphobacter	s__Edaphobacter sp000381605	GCF_000381605.1_NZ_KB906755.1_333	110	FliO
GCF_000421065.1	99.14	p__Acidobacteriota	c__Acidobacteriae	o__Acidobacteriales	f__Acidobacteriaceae	g__Edaphobacter	s__Edaphobacter sp000421065	GCF_000421065.1_NZ_ATWD01000002.1_497	90	FliO
GCF_000688615.1	100	p__Acidobacteriota	c__Acidobacteriae	o__Acidobacteriales	f__Acidobacteriaceae	g__Edaphobacter	s__Edaphobacter sp000688615	GCF_000688615.1_NZ_JHVA01000001.1_461	91	FliO
GCA_001897435.1	100	p__Acidobacteriota	c__Acidobacteriae	o__Acidobacteriales	f__Acidobacteriaceae	g__Edaphobacter	s__Edaphobacter sp001897435	GCA_001897435.1_OJV41487.1	105	FliO
GCA_002197545.1	93.97	p__Acidobacteriota	c__Acidobacteriae	o__Acidobacteriales	f__Acidobacteriaceae	g__Edaphobacter	s__Edaphobacter sp002197545	GCA_002197545.1_NFUO01000262.1_89	101	FliO
GCF_003751275.1	100	p__Acidobacteriota	c__Acidobacteriae	o__Acidobacteriales	f__Acidobacteriaceae	g__Edaphobacter	s__Edaphobacter sp003751275	GCF_003751275.1_WP_158619583.1	56	FliO
GCF_900114625.1	100	p__Acidobacteriota	c__Acidobacteriae	o__Acidobacteriales	f__Acidobacteriaceae	g__Granulicella	s__Granulicella pectinivorans	GCF_900114625.1_WP_089840359.1	80	FliO
GCF_900188085.1	100	p__Acidobacteriota	c__Acidobacteriae	o__Acidobacteriales	f__Acidobacteriaceae	g__Granulicella	s__Granulicella rosea	GCF_900188085.1_WP_176441598.1	109	FliO
GCF_004115155.1	100	p__Acidobacteriota	c__Acidobacteriae	o__Acidobacteriales	f__Acidobacteriaceae	g__Granulicella	s__Granulicella sp004115155	GCF_004115155.1_WP_128911462.1	107	FliO	GCF_004115155.1_WP_161571003.1	119	FliO
GCF_000178975.2	99.15	p__Acidobacteriota	c__Acidobacteriae	o__Acidobacteriales	f__Acidobacteriaceae	g__Granulicella	s__Granulicella tundricola	GCF_000178975.2_WP_013572829.1	119	FliO
GCF_000178955.2	99.14	p__Acidobacteriota	c__Acidobacteriae	o__Acidobacteriales	f__Acidobacteriaceae	g__Granulicella_A	s__Granulicella_A mallensis
GCA_002413385.1	80.6	p__Acidobacteriota	c__Acidobacteriae	o__Acidobacteriales	f__Acidobacteriaceae	g__Granulicella_A	s__Granulicella_A sp002413385
GCA_003138795.1	95.86	p__Acidobacteriota	c__Acidobacteriae	o__Acidobacteriales	f__Acidobacteriaceae	g__Granulicella_A	s__Granulicella_A sp003138795
GCF_000381585.1	99.14	p__Acidobacteriota	c__Acidobacteriae	o__Acidobacteriales	f__Acidobacteriaceae	g__KBS-83	s__KBS-83 sp000381585	GCF_000381585.1_WP_020710870.1	110	FliO
GCA_003132145.1	91.24	p__Acidobacteriota	c__Acidobacteriae	o__Acidobacteriales	f__Acidobacteriaceae	g__Palsa-288	s__Palsa-288 sp003132145
GCA_003133205.1	86.49	p__Acidobacteriota	c__Acidobacteriae	o__Acidobacteriales	f__Acidobacteriaceae	g__Palsa-288	s__Palsa-288 sp003133205
GCA_003142215.1	88.09	p__Acidobacteriota	c__Acidobacteriae	o__Acidobacteriales	f__Acidobacteriaceae	g__Palsa-288	s__Palsa-288 sp003142215	GCA_003142215.1_PLOT01000174.1_14	124	FliO
GCA_003142235.1	81.64	p__Acidobacteriota	c__Acidobacteriae	o__Acidobacteriales	f__Acidobacteriaceae	g__Palsa-288	s__Palsa-288 sp003142235
GCA_003162875.1	89.47	p__Acidobacteriota	c__Acidobacteriae	o__Acidobacteriales	f__Acidobacteriaceae	g__Palsa-288	s__Palsa-288 sp003162875
GCA_003131625.1	89.76	p__Acidobacteriota	c__Acidobacteriae	o__Acidobacteriales	f__Acidobacteriaceae	g__Palsa-343	s__Palsa-343 sp003131625	GCA_003131625.1_PKVY01000136.1_15	93	FliO
GCA_003152415.1	84.78	p__Acidobacteriota	c__Acidobacteriae	o__Acidobacteriales	f__Acidobacteriaceae	g__Palsa-343	s__Palsa-343 sp003152415
GCA_003152595.1	85.59	p__Acidobacteriota	c__Acidobacteriae	o__Acidobacteriales	f__Acidobacteriaceae	g__Palsa-343	s__Palsa-343 sp003152595	GCA_003152595.1_PMAM01000171.1_23	93	FliO
GCA_003166955.1	97.2	p__Acidobacteriota	c__Acidobacteriae	o__Acidobacteriales	f__Acidobacteriaceae	g__Palsa-343	s__Palsa-343 sp003166955	GCA_003166955.1_PMUI01000096.1_72	113	FliO
GCA_003167515.1	85.42	p__Acidobacteriota	c__Acidobacteriae	o__Acidobacteriales	f__Acidobacteriaceae	g__Palsa-343	s__Palsa-343 sp003167515	GCA_003167515.1_PMSS01000404.1_11	93	FliO	GCA_003167515.1_PMSS01000256.1_12	98	FliO
GCF_003428625.1	99.79	p__Acidobacteriota	c__Acidobacteriae	o__Acidobacteriales	f__Acidobacteriaceae	g__Palsa-343	s__Palsa-343 sp003428625	GCF_003428625.1_WP_158562207.1	132	FliO
GCA_003152195.1	82.95	p__Acidobacteriota	c__Acidobacteriae	o__Acidobacteriales	f__Acidobacteriaceae	g__PALSA-350	s__PALSA-350 sp003152195
GCF_003330725.1	99.95	p__Acidobacteriota	c__Acidobacteriae	o__Acidobacteriales	f__Acidobacteriaceae	g__SBC82	s__SBC82 sp003330725	GCF_003330725.1_WP_114205341.1	143	FliO
GCF_001006305.1	100	p__Acidobacteriota	c__Acidobacteriae	o__Acidobacteriales	f__Acidobacteriaceae	g__Silvibacterium	s__Silvibacterium bohemicum	GCF_001006305.1_WP_050057787.1	132	FliO	GCF_001006305.1_WP_050059456.1	150	FliO
GCF_004123295.1	99.57	p__Acidobacteriota	c__Acidobacteriae	o__Acidobacteriales	f__Acidobacteriaceae	g__Silvibacterium	s__Silvibacterium dinghuensis	GCF_004123295.1_WP_129208858.1	114	FliO
GCF_001449115.1	99.78	p__Acidobacteriota	c__Acidobacteriae	o__Acidobacteriales	f__Acidobacteriaceae	g__Terracidiphilus	s__Terracidiphilus gabretensis	GCF_001449115.1_WP_058185817.1	111	FliO
GCF_900290245.1	97.05	p__Acidobacteriota	c__Acidobacteriae	o__Acidobacteriales	f__Acidobacteriaceae	g__Terracidiphilus	s__Terracidiphilus gaucii	GCF_900290245.1_NZ_OKRB01000113.1_19	94	FliO
GCF_003131205.1	97.63	p__Acidobacteriota	c__Acidobacteriae	o__Acidobacteriales	f__Acidobacteriaceae	g__Terracidiphilus	s__Terracidiphilus savannae	GCF_003131205.1_WP_162601129.1	66	FliO
GCF_000620725.1	98.71	p__Acidobacteriota	c__Acidobacteriae	o__Acidobacteriales	f__Acidobacteriaceae	g__Terracidiphilus	s__Terracidiphilus sp000620725	GCF_000620725.1_NZ_JIAQ01000014.1_69	92	FliO
GCA_002307235.1	93.91	p__Acidobacteriota	c__Acidobacteriae	o__Acidobacteriales	f__Acidobacteriaceae	g__Terracidiphilus	s__Terracidiphilus sp002307235
GCA_002314435.1	89.71	p__Acidobacteriota	c__Acidobacteriae	o__Acidobacteriales	f__Acidobacteriaceae	g__Terracidiphilus	s__Terracidiphilus sp002314435	GCA_002314435.1_DCFV01000099.1_25	104	FliO
GCA_003133425.1	91.33	p__Acidobacteriota	c__Acidobacteriae	o__Acidobacteriales	f__Acidobacteriaceae	g__Terracidiphilus	s__Terracidiphilus sp003133425	GCA_003133425.1_PKXI01000389.1_49	100	FliO
GCA_003134815.1	93.89	p__Acidobacteriota	c__Acidobacteriae	o__Acidobacteriales	f__Acidobacteriaceae	g__Terracidiphilus	s__Terracidiphilus sp003134815
GCA_003134855.1	96.77	p__Acidobacteriota	c__Acidobacteriae	o__Acidobacteriales	f__Acidobacteriaceae	g__Terracidiphilus	s__Terracidiphilus sp003134855
GCA_003138365.1	94.66	p__Acidobacteriota	c__Acidobacteriae	o__Acidobacteriales	f__Acidobacteriaceae	g__Terracidiphilus	s__Terracidiphilus sp003138365	GCA_003138365.1_PLFY01000141.1_4	109	FliO	GCA_003138365.1_PLFY01000216.1_38	200	FliO
GCA_003138515.1	95.11	p__Acidobacteriota	c__Acidobacteriae	o__Acidobacteriales	f__Acidobacteriaceae	g__Terracidiphilus	s__Terracidiphilus sp003138515	GCA_003138515.1_PLGG01000026.1_4	97	FliO
GCA_003139795.1	94.54	p__Acidobacteriota	c__Acidobacteriae	o__Acidobacteriales	f__Acidobacteriaceae	g__Terracidiphilus	s__Terracidiphilus sp003139795	GCA_003139795.1_PLGM01000167.1_28	108	FliO
GCA_003140705.1	82.17	p__Acidobacteriota	c__Acidobacteriae	o__Acidobacteriales	f__Acidobacteriaceae	g__Terracidiphilus	s__Terracidiphilus sp003140705
GCA_003140785.1	87.48	p__Acidobacteriota	c__Acidobacteriae	o__Acidobacteriales	f__Acidobacteriaceae	g__Terracidiphilus	s__Terracidiphilus sp003140785	GCA_003140785.1_PLKY01000358.1_6	98	FliO	GCA_003140785.1_PLKY01000383.1_10	155	FliO
GCA_003142015.1	91.69	p__Acidobacteriota	c__Acidobacteriae	o__Acidobacteriales	f__Acidobacteriaceae	g__Terracidiphilus	s__Terracidiphilus sp003142015	GCA_003142015.1_PLOI01000059.1_7	104	FliO
GCA_003142935.1	93.4	p__Acidobacteriota	c__Acidobacteriae	o__Acidobacteriales	f__Acidobacteriaceae	g__Terracidiphilus	s__Terracidiphilus sp003142935	GCA_003142935.1_PLOG01000095.1_45	106	FliO	GCA_003142935.1_PLOG01000175.1_16	96	FliO
GCA_003151435.1	82.78	p__Acidobacteriota	c__Acidobacteriae	o__Acidobacteriales	f__Acidobacteriaceae	g__Terracidiphilus	s__Terracidiphilus sp003151435	GCA_003151435.1_PLXP01000150.1_14	91	FliO
GCA_003151985.1	80.11	p__Acidobacteriota	c__Acidobacteriae	o__Acidobacteriales	f__Acidobacteriaceae	g__Terracidiphilus	s__Terracidiphilus sp003151985	GCA_003151985.1_PLZC01000349.1_15	104	FliO
GCA_003156235.1	79.25	p__Acidobacteriota	c__Acidobacteriae	o__Acidobacteriales	f__Acidobacteriaceae	g__Terracidiphilus	s__Terracidiphilus sp003156235	GCA_003156235.1_PMGP01000124.1_3	103	FliO
GCA_003156495.1	76.29	p__Acidobacteriota	c__Acidobacteriae	o__Acidobacteriales	f__Acidobacteriaceae	g__Terracidiphilus	s__Terracidiphilus sp003156495
GCA_003159355.1	86.77	p__Acidobacteriota	c__Acidobacteriae	o__Acidobacteriales	f__Acidobacteriaceae	g__Terracidiphilus	s__Terracidiphilus sp003159355
GCA_003161045.1	89.73	p__Acidobacteriota	c__Acidobacteriae	o__Acidobacteriales	f__Acidobacteriaceae	g__Terracidiphilus	s__Terracidiphilus sp003161045	GCA_003161045.1_PMPH01000136.1_20	98	FliO
GCA_003162495.1	77.22	p__Acidobacteriota	c__Acidobacteriae	o__Acidobacteriales	f__Acidobacteriaceae	g__Terracidiphilus	s__Terracidiphilus sp003162495	GCA_003162495.1_PMOF01000309.1_15	69	FliO
GCA_003164635.1	72.64	p__Acidobacteriota	c__Acidobacteriae	o__Acidobacteriales	f__Acidobacteriaceae	g__Terracidiphilus	s__Terracidiphilus sp003164635	GCA_003164635.1_PLTV01000223.1_5	104	FliO
GCA_003165005.1	75.83	p__Acidobacteriota	c__Acidobacteriae	o__Acidobacteriales	f__Acidobacteriaceae	g__Terracidiphilus	s__Terracidiphilus sp003165005	GCA_003165005.1_PLSB01000248.1_7	99	FliO
GCA_003165075.1	90.01	p__Acidobacteriota	c__Acidobacteriae	o__Acidobacteriales	f__Acidobacteriaceae	g__Terracidiphilus	s__Terracidiphilus sp003165075	GCA_003165075.1_PLSM01000095.1_61	191	FliO	GCA_003165075.1_PLSM01000108.1_112	96	FliO
GCA_003165095.1	78.45	p__Acidobacteriota	c__Acidobacteriae	o__Acidobacteriales	f__Acidobacteriaceae	g__Terracidiphilus	s__Terracidiphilus sp003165095
GCA_003165935.1	78.62	p__Acidobacteriota	c__Acidobacteriae	o__Acidobacteriales	f__Acidobacteriaceae	g__Terracidiphilus	s__Terracidiphilus sp003165935	GCA_003165935.1_PMXB01000272.1_3	94	FliO
GCA_003166055.1	74.83	p__Acidobacteriota	c__Acidobacteriae	o__Acidobacteriales	f__Acidobacteriaceae	g__Terracidiphilus	s__Terracidiphilus sp003166055	GCA_003166055.1_PMWR01000269.1_28	106	FliO
GCA_003167305.1	81.39	p__Acidobacteriota	c__Acidobacteriae	o__Acidobacteriales	f__Acidobacteriaceae	g__Terracidiphilus	s__Terracidiphilus sp003167305
GCA_003170825.1	95.26	p__Acidobacteriota	c__Acidobacteriae	o__Acidobacteriales	f__Acidobacteriaceae	g__Terracidiphilus	s__Terracidiphilus sp003170825	GCA_003170825.1_PMYL01000059.1_91	104	FliO
GCA_003171315.1	87.36	p__Acidobacteriota	c__Acidobacteriae	o__Acidobacteriales	f__Acidobacteriaceae	g__Terracidiphilus	s__Terracidiphilus sp003171315	GCA_003171315.1_PMYE01000028.1_30	108	FliO
GCF_000265425.1	100	p__Acidobacteriota	c__Acidobacteriae	o__Acidobacteriales	f__Acidobacteriaceae	g__Terriglobus	s__Terriglobus roseus
GCF_900102185.1	100	p__Acidobacteriota	c__Acidobacteriae	o__Acidobacteriales	f__Acidobacteriaceae	g__Terriglobus	s__Terriglobus roseus_A
GCF_900105625.1	99.14	p__Acidobacteriota	c__Acidobacteriae	o__Acidobacteriales	f__Acidobacteriaceae	g__Terriglobus	s__Terriglobus roseus_B
GCF_000179915.2	100	p__Acidobacteriota	c__Acidobacteriae	o__Acidobacteriales	f__Acidobacteriaceae	g__Terriglobus	s__Terriglobus saanensis	GCF_000179915.2_WP_013568361.1	93	FliO
GCF_000800015.1	100	p__Acidobacteriota	c__Acidobacteriae	o__Acidobacteriales	f__Acidobacteriaceae	g__Terriglobus	s__Terriglobus sp000800015	GCF_000800015.1_WP_084214050.1	NA
GCA_003225175.1	98.29	p__Acidobacteriota	c__Acidobacteriae	o__Acidobacteriales	f__Gp1-AA112	g__Gp1-AA112	s__Gp1-AA112 sp003225175
GCA_003225215.1	87.14	p__Acidobacteriota	c__Acidobacteriae	o__Acidobacteriales	f__Gp1-AA112	g__Gp1-AA112	s__Gp1-AA112 sp003225215
GCA_003140235.1	93.32	p__Acidobacteriota	c__Acidobacteriae	o__Acidobacteriales	f__Gp1-AA117	g__Gp1-AA17	s__Gp1-AA17 sp003140235
GCA_003223515.1	99.79	p__Acidobacteriota	c__Acidobacteriae	o__Acidobacteriales	f__Gp1-AA117	g__Gp1-AA17	s__Gp1-AA17 sp003223515
GCA_001914815.1	64.05	p__Acidobacteriota	c__Acidobacteriae	o__Acidobacteriales	f__Koribacteraceae	g__40CM-3-55-5	s__40CM-3-55-5 sp001914815
GCA_001918935.1	68.28	p__Acidobacteriota	c__Acidobacteriae	o__Acidobacteriales	f__Koribacteraceae	g__40CM-3-55-5	s__40CM-3-55-5 sp001918935
GCA_003224935.1	74.82	p__Acidobacteriota	c__Acidobacteriae	o__Acidobacteriales	f__Koribacteraceae	g__40CM-3-55-5	s__40CM-3-55-5 sp003224935
GCA_003131315.1	99.15	p__Acidobacteriota	c__Acidobacteriae	o__Acidobacteriales	f__Koribacteraceae	g__Bog-209	s__Bog-209 sp003131315	GCA_003131315.1_PKUV01000046.1_43	113	FliO
GCA_003132325.1	91.07	p__Acidobacteriota	c__Acidobacteriae	o__Acidobacteriales	f__Koribacteraceae	g__Bog-209	s__Bog-209 sp003132325
GCA_003132405.1	89.86	p__Acidobacteriota	c__Acidobacteriae	o__Acidobacteriales	f__Koribacteraceae	g__Bog-209	s__Bog-209 sp003132405
GCA_003134435.1	94.37	p__Acidobacteriota	c__Acidobacteriae	o__Acidobacteriales	f__Koribacteraceae	g__Bog-209	s__Bog-209 sp003134435	GCA_003134435.1_PLBE01000098.1_20	244	FliO	GCA_003134435.1_PLBE01000116.1_36	124	FliO
GCA_003135495.1	78.67	p__Acidobacteriota	c__Acidobacteriae	o__Acidobacteriales	f__Koribacteraceae	g__Bog-209	s__Bog-209 sp003135495
GCA_003138955.1	90.56	p__Acidobacteriota	c__Acidobacteriae	o__Acidobacteriales	f__Koribacteraceae	g__Bog-209	s__Bog-209 sp003138955
GCA_003139095.1	99.69	p__Acidobacteriota	c__Acidobacteriae	o__Acidobacteriales	f__Koribacteraceae	g__Bog-209	s__Bog-209 sp003139095	GCA_003139095.1_PLHW01000039.1_32	107	FliO
GCA_003139975.1	72.17	p__Acidobacteriota	c__Acidobacteriae	o__Acidobacteriales	f__Koribacteraceae	g__Bog-209	s__Bog-209 sp003139975	GCA_003139975.1_PLHN01000004.1_17	140	FliO
GCA_003139995.1	96.56	p__Acidobacteriota	c__Acidobacteriae	o__Acidobacteriales	f__Koribacteraceae	g__Bog-209	s__Bog-209 sp003139995
GCA_003152795.1	82.41	p__Acidobacteriota	c__Acidobacteriae	o__Acidobacteriales	f__Koribacteraceae	g__Bog-209	s__Bog-209 sp003152795
GCA_003162255.1	81.74	p__Acidobacteriota	c__Acidobacteriae	o__Acidobacteriales	f__Koribacteraceae	g__Bog-209	s__Bog-209 sp003162255
GCA_003162935.1	89.26	p__Acidobacteriota	c__Acidobacteriae	o__Acidobacteriales	f__Koribacteraceae	g__Bog-209	s__Bog-209 sp003162935	GCA_003162935.1_PLUW01000071.1_22	123	FliO
GCA_003168235.1	80.14	p__Acidobacteriota	c__Acidobacteriae	o__Acidobacteriales	f__Koribacteraceae	g__Bog-209	s__Bog-209 sp003168235
GCA_003135315.1	74.09	p__Acidobacteriota	c__Acidobacteriae	o__Acidobacteriales	f__Koribacteraceae	g__Bog-257	s__Bog-257 sp003135315
GCA_003135475.1	81.24	p__Acidobacteriota	c__Acidobacteriae	o__Acidobacteriales	f__Koribacteraceae	g__Bog-257	s__Bog-257 sp003135475
GCA_003151335.1	94.66	p__Acidobacteriota	c__Acidobacteriae	o__Acidobacteriales	f__Koribacteraceae	g__Bog-257	s__Bog-257 sp003151335
GCA_003151875.1	80.39	p__Acidobacteriota	c__Acidobacteriae	o__Acidobacteriales	f__Koribacteraceae	g__Bog-257	s__Bog-257 sp003151875
GCA_003152695.1	98.79	p__Acidobacteriota	c__Acidobacteriae	o__Acidobacteriales	f__Koribacteraceae	g__Bog-257	s__Bog-257 sp003152695
GCA_003160215.1	94.68	p__Acidobacteriota	c__Acidobacteriae	o__Acidobacteriales	f__Koribacteraceae	g__Bog-257	s__Bog-257 sp003160215
GCA_003165795.1	95.04	p__Acidobacteriota	c__Acidobacteriae	o__Acidobacteriales	f__Koribacteraceae	g__Bog-257	s__Bog-257 sp003165795
GCA_003154055.1	71.34	p__Acidobacteriota	c__Acidobacteriae	o__Acidobacteriales	f__Koribacteraceae	g__FEN-335	s__FEN-335 sp003154055
GCA_003225055.1	98.81	p__Acidobacteriota	c__Acidobacteriae	o__Acidobacteriales	f__Koribacteraceae	g__Gp1-AA122	s__Gp1-AA122 sp003225055
GCA_003225075.1	97.17	p__Acidobacteriota	c__Acidobacteriae	o__Acidobacteriales	f__Koribacteraceae	g__Gp1-AA124	s__Gp1-AA124 sp003225075
GCA_003225595.1	89.27	p__Acidobacteriota	c__Acidobacteriae	o__Acidobacteriales	f__Koribacteraceae	g__Gp1-AA124	s__Gp1-AA124 sp003225595
GCA_003224995.1	70.31	p__Acidobacteriota	c__Acidobacteriae	o__Acidobacteriales	f__Koribacteraceae	g__Gp1-AA133	s__Gp1-AA133 sp003224995	GCA_003224995.1_PYX42297.1	80	FliO
GCA_003225465.1	93.3	p__Acidobacteriota	c__Acidobacteriae	o__Acidobacteriales	f__Koribacteraceae	g__Gp1-AA133	s__Gp1-AA133 sp003225465
GCA_003224855.1	85.8	p__Acidobacteriota	c__Acidobacteriae	o__Acidobacteriales	f__Koribacteraceae	g__Gp1-AA142	s__Gp1-AA142 sp003224855
GCA_003224755.1	88.68	p__Acidobacteriota	c__Acidobacteriae	o__Acidobacteriales	f__Koribacteraceae	g__Gp1-AA145	s__Gp1-AA145 sp003224755
GCA_003224785.1	68.02	p__Acidobacteriota	c__Acidobacteriae	o__Acidobacteriales	f__Koribacteraceae	g__Gp1-AA145	s__Gp1-AA145 sp003224785
GCA_003224815.1	83.89	p__Acidobacteriota	c__Acidobacteriae	o__Acidobacteriales	f__Koribacteraceae	g__Gp1-AA145	s__Gp1-AA145 sp003224815	GCA_003224815.1_PYV80205.1	93	FliO
GCA_003224835.1	84.45	p__Acidobacteriota	c__Acidobacteriae	o__Acidobacteriales	f__Koribacteraceae	g__Gp1-AA145	s__Gp1-AA145 sp003224835
GCA_003151155.1	91.15	p__Acidobacteriota	c__Acidobacteriae	o__Acidobacteriales	f__Koribacteraceae	g__Koribacter	s__Koribacter sp003151155
GCF_000014005.1	99.95	p__Acidobacteriota	c__Acidobacteriae	o__Acidobacteriales	f__Koribacteraceae	g__Koribacter	s__Koribacter versatilis	GCF_000014005.1_WP_011522447.1	NA
GCA_003169715.1	75.97	p__Acidobacteriota	c__Acidobacteriae	o__Acidobacteriales	f__Koribacteraceae	g__PALSA-188	s__PALSA-188 sp003169715
GCA_003132825.1	80.94	p__Acidobacteriota	c__Acidobacteriae	o__Acidobacteriales	f__Koribacteraceae	g__PALSA-270	s__PALSA-270 sp003132825
GCA_003224905.1	96.84	p__Acidobacteriota	c__Acidobacteriae	o__Acidobacteriales	f__Koribacteraceae	g__QIAA01	s__QIAA01 sp003224905
GCA_003225455.1	94.4	p__Acidobacteriota	c__Acidobacteriae	o__Acidobacteriales	f__Koribacteraceae	g__QIAB01	s__QIAB01 sp003225455
GCA_003225495.1	92.4	p__Acidobacteriota	c__Acidobacteriae	o__Acidobacteriales	f__Koribacteraceae	g__QIAJ01	s__QIAJ01 sp003225495
GCF_900290255.1	97.08	p__Acidobacteriota	c__Acidobacteriae	o__Acidobacteriales	f__Koribacteraceae	g__Sulfotelmatobacter	s__Sulfotelmatobacter kueseliae
GCA_003131585.1	90.81	p__Acidobacteriota	c__Acidobacteriae	o__Acidobacteriales	f__Koribacteraceae	g__Sulfotelmatobacter	s__Sulfotelmatobacter sp003131585
GCA_003131635.1	90.05	p__Acidobacteriota	c__Acidobacteriae	o__Acidobacteriales	f__Koribacteraceae	g__Sulfotelmatobacter	s__Sulfotelmatobacter sp003131635	GCA_003131635.1_PKVZ01000071.1_91	104	FliO
GCA_003132445.1	83.31	p__Acidobacteriota	c__Acidobacteriae	o__Acidobacteriales	f__Koribacteraceae	g__Sulfotelmatobacter	s__Sulfotelmatobacter sp003132445
GCA_003134655.1	97.66	p__Acidobacteriota	c__Acidobacteriae	o__Acidobacteriales	f__Koribacteraceae	g__Sulfotelmatobacter	s__Sulfotelmatobacter sp003134655
GCA_003134995.1	100	p__Acidobacteriota	c__Acidobacteriae	o__Acidobacteriales	f__Koribacteraceae	g__Sulfotelmatobacter	s__Sulfotelmatobacter sp003134995
GCA_003136335.1	86.71	p__Acidobacteriota	c__Acidobacteriae	o__Acidobacteriales	f__Koribacteraceae	g__Sulfotelmatobacter	s__Sulfotelmatobacter sp003136335
GCA_003138975.1	95.51	p__Acidobacteriota	c__Acidobacteriae	o__Acidobacteriales	f__Koribacteraceae	g__Sulfotelmatobacter	s__Sulfotelmatobacter sp003138975
GCA_003140075.1	91.41	p__Acidobacteriota	c__Acidobacteriae	o__Acidobacteriales	f__Koribacteraceae	g__Sulfotelmatobacter	s__Sulfotelmatobacter sp003140075
GCA_003156805.1	95.77	p__Acidobacteriota	c__Acidobacteriae	o__Acidobacteriales	f__Koribacteraceae	g__Sulfotelmatobacter	s__Sulfotelmatobacter sp003156805
GCA_003164855.1	85.4	p__Acidobacteriota	c__Acidobacteriae	o__Acidobacteriales	f__Koribacteraceae	g__Sulfotelmatobacter	s__Sulfotelmatobacter sp003164855
GCA_003165455.1	79.96	p__Acidobacteriota	c__Acidobacteriae	o__Acidobacteriales	f__Koribacteraceae	g__Sulfotelmatobacter	s__Sulfotelmatobacter sp003165455
GCA_003165855.1	75.47	p__Acidobacteriota	c__Acidobacteriae	o__Acidobacteriales	f__Koribacteraceae	g__Sulfotelmatobacter	s__Sulfotelmatobacter sp003165855
GCA_003166855.1	95.19	p__Acidobacteriota	c__Acidobacteriae	o__Acidobacteriales	f__Koribacteraceae	g__Sulfotelmatobacter	s__Sulfotelmatobacter sp003166855
GCA_003168355.1	93.64	p__Acidobacteriota	c__Acidobacteriae	o__Acidobacteriales	f__Koribacteraceae	g__Sulfotelmatobacter	s__Sulfotelmatobacter sp003168355
GCA_003223595.1	68.59	p__Acidobacteriota	c__Acidobacteriae	o__Acidobacteriales	f__Koribacteraceae	g__Sulfotelmatobacter	s__Sulfotelmatobacter sp003223595
GCA_003225005.1	98.93	p__Acidobacteriota	c__Acidobacteriae	o__Acidobacteriales	f__Koribacteraceae	g__Sulfotelmatobacter	s__Sulfotelmatobacter sp003225005
GCA_003225555.1	85.47	p__Acidobacteriota	c__Acidobacteriae	o__Acidobacteriales	f__Koribacteraceae	g__Sulfotelmatobacter	s__Sulfotelmatobacter sp003225555
GCA_003010405.1	96.31	p__Acidobacteriota	c__Acidobacteriae	o__Acidobacteriales	f__Koribacteraceae	g__TOLSYN	s__TOLSYN sp003010405	GCA_003010405.1_PSH03165.1	139	FliO
GCA_003225655.1	77.27	p__Acidobacteriota	c__Acidobacteriae	o__Acidobacteriales	f__QIAW01	g__QIAW01	s__QIAW01 sp003225655
GCA_004299485.1	95.51	p__Acidobacteriota	c__Acidobacteriae	o__Acidobacteriales	f__SCQP01	g__SCQP01	s__SCQP01 sp004299485	GCA_004299485.1_TAN21364.1	88	FliO
GCA_003163855.1	95.89	p__Acidobacteriota	c__Acidobacteriae	o__Bryobacterales	f__Bryobacteraceae	g__Bog-105	s__Bog-105 sp003163855	GCA_003163855.1_PLRJ01000083.1_8	101	FliO
GCA_003167495.1	95.17	p__Acidobacteriota	c__Acidobacteriae	o__Bryobacterales	f__Bryobacteraceae	g__Bog-105	s__Bog-105 sp003167495	GCA_003167495.1_PMSX01000345.1_15	107	FliO
GCA_003169195.1	90.97	p__Acidobacteriota	c__Acidobacteriae	o__Bryobacterales	f__Bryobacteraceae	g__Bog-105	s__Bog-105 sp003169195	GCA_003169195.1_PMQB01000307.1_7	100	FliO
GCA_003136675.1	91.67	p__Acidobacteriota	c__Acidobacteriae	o__Bryobacterales	f__Bryobacteraceae	g__Bog-113	s__Bog-113 sp003136675	GCA_003136675.1_PLFE01000036.1_34	89	FliO
GCA_003166475.1	93.21	p__Acidobacteriota	c__Acidobacteriae	o__Bryobacterales	f__Bryobacteraceae	g__Bog-159	s__Bog-159 sp003166475	GCA_003166475.1_PMVV01000438.1_55	97	FliO	GCA_003166475.1_PMVV01000203.1_45	97	FliO
GCA_003139735.1	78.64	p__Acidobacteriota	c__Acidobacteriae	o__Bryobacterales	f__Bryobacteraceae	g__BOG-224	s__BOG-224 sp003139735
GCA_003136575.1	83.44	p__Acidobacteriota	c__Acidobacteriae	o__Bryobacterales	f__Bryobacteraceae	g__BOG-234	s__BOG-234 sp003136575	GCA_003136575.1_PLEX01000157.1_19	96	FliO
GCA_003142185.1	99.95	p__Acidobacteriota	c__Acidobacteriae	o__Bryobacterales	f__Bryobacteraceae	g__Bog-375	s__Bog-375 sp003142185	GCA_003142185.1_PLOR01000104.1_32	95	FliO
GCA_003157745.1	90.07	p__Acidobacteriota	c__Acidobacteriae	o__Bryobacterales	f__Bryobacteraceae	g__Bog-375	s__Bog-375 sp003157745	GCA_003157745.1_PMKM01000131.1_16	95	FliO
GCA_003164035.1	91.88	p__Acidobacteriota	c__Acidobacteriae	o__Bryobacterales	f__Bryobacteraceae	g__Bog-375	s__Bog-375 sp003164035	GCA_003164035.1_PLRS01000154.1_68	94	FliO	GCA_003164035.1_PLRS01000056.1_118	107	FliO
GCF_000702445.1	98.26	p__Acidobacteriota	c__Acidobacteriae	o__Bryobacterales	f__Bryobacteraceae	g__Bryobacter	s__Bryobacter aggregatus	GCF_000702445.1_WP_031497920.1	NA
GCA_900696665.1	95.27	p__Acidobacteriota	c__Acidobacteriae	o__Bryobacterales	f__Bryobacteraceae	g__CAADGY01	s__CAADGY01 sp900696665	GCA_900696665.1_CAADGY010000195.1_5	102	FliO
GCA_003142355.1	85.59	p__Acidobacteriota	c__Acidobacteriae	o__Bryobacterales	f__Bryobacteraceae	g__Fen-178	s__Fen-178 sp003142355	GCA_003142355.1_PLMF01000110.1_17	95	FliO
GCA_003170915.1	73.28	p__Acidobacteriota	c__Acidobacteriae	o__Bryobacterales	f__Bryobacteraceae	g__Fen-178	s__Fen-178 sp003170915
GCA_003137035.1	87.81	p__Acidobacteriota	c__Acidobacteriae	o__Bryobacterales	f__Bryobacteraceae	g__Fen-330	s__Fen-330 sp003137035	GCA_003137035.1_PLEM01000498.1_17	98	FliO
GCA_003154855.1	74.51	p__Acidobacteriota	c__Acidobacteriae	o__Bryobacterales	f__Bryobacteraceae	g__Fen-330	s__Fen-330 sp003154855	GCA_003154855.1_PMEV01000413.1_14	98	FliO
GCA_001464575.1	94.06	p__Acidobacteriota	c__Acidobacteriae	o__Bryobacterales	f__Bryobacteraceae	g__Ga0077553	s__Ga0077553 sp001464575	GCA_001464575.1_LNFE01000190.1_33	89	FliO
GCF_000381625.1	97.39	p__Acidobacteriota	c__Acidobacteriae	o__Bryobacterales	f__Bryobacteraceae	g__KBS-96	s__KBS-96 sp000381625	GCF_000381625.1_WP_020721148.1	119	FliO
GCA_003167255.1	98.2	p__Acidobacteriota	c__Acidobacteriae	o__Bryobacterales	f__Bryobacteraceae	g__PALSA-129	s__PALSA-129 sp003167255	GCA_003167255.1_PMTR01000074.1_164	95	FliO
GCA_003170295.1	73.48	p__Acidobacteriota	c__Acidobacteriae	o__Bryobacterales	f__Bryobacteraceae	g__Palsa-187	s__Palsa-187 sp003170295	GCA_003170295.1_PNAJ01000047.1_55	100	FliO
GCA_003135055.1	97.22	p__Acidobacteriota	c__Acidobacteriae	o__Bryobacterales	f__Bryobacteraceae	g__PALSA-243	s__PALSA-243 sp003135055	GCA_003135055.1_PLDF01000434.1_6	94	FliO
GCA_003152325.1	86.12	p__Acidobacteriota	c__Acidobacteriae	o__Bryobacterales	f__Bryobacteraceae	g__PALSA-349	s__PALSA-349 sp003152325	GCA_003152325.1_PLZX01000348.1_18	95	FliO
GCA_003132905.1	72.97	p__Acidobacteriota	c__Acidobacteriae	o__Bryobacterales	f__Bryobacteraceae	g__Palsa-89	s__Palsa-89 sp003132905	GCA_003132905.1_PKZC01000213.1_9	106	FliO	GCA_003132905.1_PKZC01000260.1_29	95	FliO
GCA_003162425.1	96.15	p__Acidobacteriota	c__Acidobacteriae	o__Bryobacterales	f__Bryobacteraceae	g__Palsa-89	s__Palsa-89 sp003162425	GCA_003162425.1_PMOK01000282.1_44	102	FliO	GCA_003162425.1_PMOK01000122.1_11	91	FliO
GCA_003166865.1	98.21	p__Acidobacteriota	c__Acidobacteriae	o__Bryobacterales	f__Bryobacteraceae	g__Palsa-89	s__Palsa-89 sp003166865	GCA_003166865.1_PMUP01000013.1_105	96	FliO
GCA_003166875.1	91.74	p__Acidobacteriota	c__Acidobacteriae	o__Bryobacterales	f__Bryobacteraceae	g__Palsa-89	s__Palsa-89 sp003166875	GCA_003166875.1_PMUN01000162.1_22	93	FliO	GCA_003166875.1_PMUN01000376.1_45	102	FliO
GCA_003175985.1	87.11	p__Acidobacteriota	c__Acidobacteriae	o__Bryobacterales	f__Bryobacteraceae	g__PSRJ01	s__PSRJ01 sp003175985	GCA_003175985.1_PWU01380.1	95	FliO
GCA_003223115.1	97.37	p__Acidobacteriota	c__Acidobacteriae	o__Bryobacterales	f__Bryobacteraceae	g__QHXW01	s__QHXW01 sp003223115
GCA_003136215.1	89.79	p__Acidobacteriota	c__Acidobacteriae	o__Bryobacterales	f__Bryobacteraceae	g__Solibacter	s__Solibacter sp003136215	GCA_003136215.1_PLDO01000201.1_20	91	FliO
GCF_000014905.1	100	p__Acidobacteriota	c__Acidobacteriae	o__Bryobacterales	f__Bryobacteraceae	g__Solibacter	s__Solibacter usitatus	GCF_000014905.1_NC_008536.1_7685	91	FliO
GCF_900290315.1	71.48	p__Acidobacteriota	c__Acidobacteriae	o__Bryobacterales	f__Bryobacteraceae	g__Sulfopaludibacter	s__Sulfopaludibacter sp900290315	GCF_900290315.1_NZ_OKRF01000004.1_8	97	FliO	GCF_900290315.1_NZ_OKRF01000159.1_18	104	FliO	GCF_900290315.1_NZ_OKRF01000272.1_6	95	FliO
GCA_005808865.1	73.71	p__Acidobacteriota	c__Acidobacteriae	o__Bryobacterales	f__Bryobacteraceae	g__SYKU01	s__SYKU01 sp005808865	GCA_005808865.1_SYKU01000362.1_16	95	FliO
GCA_005808475.1	81.25	p__Acidobacteriota	c__Acidobacteriae	o__Bryobacterales	f__Bryobacteraceae	g__SYLY01	s__SYLY01 sp005808475	GCA_005808475.1_SYLY01000100.1_13	92	FliO
GCA_002298225.1	99.03	p__Acidobacteriota	c__Acidobacteriae	o__Bryobacterales	f__Bryobacteraceae	g__UBA690	s__UBA690 sp002298225	GCA_002298225.1_DBMU01000041.1_16	100	FliO
GCA_003487005.1	77.41	p__Acidobacteriota	c__Acidobacteriae	o__Bryobacterales	f__Bryobacteraceae	g__UBA690	s__UBA690 sp003487005	GCA_003487005.1_HAX40993.1	115	FliO
GCA_002433055.1	72.17	p__Acidobacteriota	c__Acidobacteriae	o__Bryobacterales	f__UBA6623	g__UBA6623	s__UBA6623 sp002433055
GCA_003165315.1	90.31	p__Acidobacteriota	c__Acidobacteriae	o__UBA7540	f__UBA7540	g__Bog-366	s__Bog-366 sp003165315	GCA_003165315.1_PLSX01000217.1_13	97	FliO
GCA_003165615.1	75.4	p__Acidobacteriota	c__Acidobacteriae	o__UBA7540	f__UBA7540	g__Bog-366	s__Bog-366 sp003165615	GCA_003165615.1_PLWR01000209.1_20	97	FliO
GCA_003224695.1	86.4	p__Acidobacteriota	c__Acidobacteriae	o__UBA7540	f__UBA7540	g__Gp13-AA74	s__Gp13-AA74 sp003224695
GCA_003225365.1	94.18	p__Acidobacteriota	c__Acidobacteriae	o__UBA7540	f__UBA7540	g__Gp13-AA74	s__Gp13-AA74 sp003225365
GCA_003224635.1	88.53	p__Acidobacteriota	c__Acidobacteriae	o__UBA7540	f__UBA7540	g__Gp13-AA77	s__Gp13-AA77 sp003224635
GCA_003224665.1	68.09	p__Acidobacteriota	c__Acidobacteriae	o__UBA7540	f__UBA7540	g__QHZM01	s__QHZM01 sp003224665
GCA_002197525.1	89.39	p__Acidobacteriota	c__Acidobacteriae	o__UBA7540	f__UBA7540	g__RH2-MAG17b	s__RH2-MAG17b sp002197525
GCA_004298155.1	94.66	p__Acidobacteriota	c__Acidobacteriae	o__UBA7540	f__UBA7540	g__SCRD01	s__SCRD01 sp004298155
GCA_002478145.1	92.05	p__Acidobacteriota	c__Acidobacteriae	o__UBA7540	f__UBA7540	g__UBA7540	s__UBA7540 sp002478145
GCA_001766965.1	66.1	p__Acidobacteriota	c__Acidobacteriae	o__UBA7541	f__2-02-FULL-67-57	g__2-02-FULL-67-57	s__2-02-FULL-67-57 sp001766965
GCA_003152355.1	88	p__Acidobacteriota	c__Acidobacteriae	o__UBA7541	f__UBA7541	g__Palsa-147	s__Palsa-147 sp003152355
GCA_003140295.1	76.04	p__Acidobacteriota	c__Acidobacteriae	o__UBA7541	f__UBA7541	g__Palsa-189	s__Palsa-189 sp003140295
GCA_003223315.1	87.56	p__Acidobacteriota	c__Acidobacteriae	o__UBA7541	f__UBA7541	g__Palsa-189	s__Palsa-189 sp003223315
GCA_003223325.1	94.44	p__Acidobacteriota	c__Acidobacteriae	o__UBA7541	f__UBA7541	g__Palsa-189	s__Palsa-189 sp003223325
GCA_003224175.1	87.61	p__Acidobacteriota	c__Acidobacteriae	o__UBA7541	f__UBA7541	g__Palsa-189	s__Palsa-189 sp003224175
GCA_003133505.1	84.84	p__Acidobacteriota	c__Acidobacteriae	o__UBA7541	f__UBA7541	g__PALSA-278	s__PALSA-278 sp003133505
GCA_003131705.1	77.41	p__Acidobacteriota	c__Acidobacteriae	o__UBA7541	f__UBA7541	g__Palsa-295	s__Palsa-295 sp003131705
GCA_003131985.1	72.69	p__Acidobacteriota	c__Acidobacteriae	o__UBA7541	f__UBA7541	g__Palsa-295	s__Palsa-295 sp003131985
GCA_003153585.1	78.91	p__Acidobacteriota	c__Acidobacteriae	o__UBA7541	f__UBA7541	g__Palsa-295	s__Palsa-295 sp003153585
GCA_003156635.1	85.49	p__Acidobacteriota	c__Acidobacteriae	o__UBA7541	f__UBA7541	g__Palsa-295	s__Palsa-295 sp003156635
GCA_003166795.1	93.45	p__Acidobacteriota	c__Acidobacteriae	o__UBA7541	f__UBA7541	g__Palsa-295	s__Palsa-295 sp003166795
GCA_003167215.1	93.59	p__Acidobacteriota	c__Acidobacteriae	o__UBA7541	f__UBA7541	g__Palsa-295	s__Palsa-295 sp003167215
GCA_003161495.1	70.78	p__Acidobacteriota	c__Acidobacteriae	o__UBA7541	f__UBA7541	g__Palsa-360	s__Palsa-360 sp003161495
GCA_003165465.1	89.5	p__Acidobacteriota	c__Acidobacteriae	o__UBA7541	f__UBA7541	g__Palsa-360	s__Palsa-360 sp003165465
GCA_003224195.1	87.84	p__Acidobacteriota	c__Acidobacteriae	o__UBA7541	f__UBA7541	g__QHYP01	s__QHYP01 sp003224195
GCA_003224235.1	93.16	p__Acidobacteriota	c__Acidobacteriae	o__UBA7541	f__UBA7541	g__QHYU01	s__QHYU01 sp003224235
GCA_001914785.1	81.89	p__Acidobacteriota	c__Acidobacteriae	o__UBA7541	f__UBA7541	g__UBA7541	s__UBA7541 sp001914785
GCA_001917435.1	86.68	p__Acidobacteriota	c__Acidobacteriae	o__UBA7541	f__UBA7541	g__UBA7541	s__UBA7541 sp001917435
GCA_001919715.1	58.55	p__Acidobacteriota	c__Acidobacteriae	o__UBA7541	f__UBA7541	g__UBA7541	s__UBA7541 sp001919715
GCA_002478115.1	90.55	p__Acidobacteriota	c__Acidobacteriae	o__UBA7541	f__UBA7541	g__UBA7541	s__UBA7541 sp002478115
GCA_003154775.1	95.09	p__Acidobacteriota	c__Acidobacteriae	o__UBA7541	f__UBA7541	g__UBA7541	s__UBA7541 sp003154775
GCA_003161195.1	75.68	p__Acidobacteriota	c__Acidobacteriae	o__UBA7541	f__UBA7541	g__UBA7541	s__UBA7541 sp003161195	GCA_003161195.1_PMOV01000344.1_37	90	FliO
GCA_003223215.1	94.87	p__Acidobacteriota	c__Acidobacteriae	o__UBA7541	f__UBA7541	g__UBA7541	s__UBA7541 sp003223215
GCA_003223245.1	95.73	p__Acidobacteriota	c__Acidobacteriae	o__UBA7541	f__UBA7541	g__UBA7541	s__UBA7541 sp003223245
GCA_003223255.1	93.77	p__Acidobacteriota	c__Acidobacteriae	o__UBA7541	f__UBA7541	g__UBA7541	s__UBA7541 sp003223255
GCA_003223295.1	91.03	p__Acidobacteriota	c__Acidobacteriae	o__UBA7541	f__UBA7541	g__UBA7541	s__UBA7541 sp003223295
GCA_003224055.1	93.8	p__Acidobacteriota	c__Acidobacteriae	o__UBA7541	f__UBA7541	g__UBA7541	s__UBA7541 sp003224055
GCA_003224075.1	78.19	p__Acidobacteriota	c__Acidobacteriae	o__UBA7541	f__UBA7541	g__UBA7541	s__UBA7541 sp003224075
GCA_003224085.1	94.87	p__Acidobacteriota	c__Acidobacteriae	o__UBA7541	f__UBA7541	g__UBA7541	s__UBA7541 sp003224085
GCA_003224105.1	85.68	p__Acidobacteriota	c__Acidobacteriae	o__UBA7541	f__UBA7541	g__UBA7541	s__UBA7541 sp003224105
GCA_003224135.1	82.48	p__Acidobacteriota	c__Acidobacteriae	o__UBA7541	f__UBA7541	g__UBA7541	s__UBA7541 sp003224135
GCA_003224145.1	93.59	p__Acidobacteriota	c__Acidobacteriae	o__UBA7541	f__UBA7541	g__UBA7541	s__UBA7541 sp003224145
GCA_003224525.1	94.02	p__Acidobacteriota	c__Acidobacteriae	o__UBA7541	f__UBA7541	g__UBA7541	s__UBA7541 sp003224525
GCA_003225295.1	94.87	p__Acidobacteriota	c__Acidobacteriae	o__UBA7541	f__UBA7541	g__UBA7541	s__UBA7541 sp003225295
GCA_003225315.1	94.66	p__Acidobacteriota	c__Acidobacteriae	o__UBA7541	f__UBA7541	g__UBA7541	s__UBA7541 sp003225315
GCA_000493965.1	84.34	p__Acidobacteriota	c__Aminicenantia	o__Aminicenantales	f__Aminicenantaceae	g__Aminicenans	s__Aminicenans sakinawicola
GCA_004378665.1	87.05	p__Acidobacteriota	c__Aminicenantia	o__Aminicenantales	f__Aminicenantaceae	g__SOIA01	s__SOIA01 sp004378665
GCA_004377005.1	80.62	p__Acidobacteriota	c__Aminicenantia	o__Aminicenantales	f__Aminicenantaceae	g__SOIV01	s__SOIV01 sp004377005
GCA_002010725.1	92.94	p__Acidobacteriota	c__Aminicenantia	o__Aminicenantales	f__Aminicenantaceae_A	g__JdFR-80	s__JdFR-80 sp002010725
GCA_003648765.1	91.44	p__Acidobacteriota	c__Aminicenantia	o__Aminicenantales	f__Aminicenantaceae_A	g__JdFR-80	s__JdFR-80 sp003648765
GCA_001773855.1	55.97	p__Acidobacteriota	c__Aminicenantia	o__Aminicenantales	f__RBG-16-66-30	g__RBG-16-66-30	s__RBG-16-66-30 sp001773855
GCA_001775715.1	72.95	p__Acidobacteriota	c__Aminicenantia	o__Aminicenantales	f__RBG-16-66-30	g__RBG-16-66-30	s__RBG-16-66-30 sp001775715
GCA_001775755.1	85	p__Acidobacteriota	c__Aminicenantia	o__Aminicenantales	f__RBG-16-66-30	g__RBG-16-66-30	s__RBG-16-66-30 sp001775755
GCA_002316315.1	91.06	p__Acidobacteriota	c__Aminicenantia	o__Aminicenantales	f__Saccharicenantaceae	g__Saccharicenans	s__Saccharicenans sp002316315
GCA_002441005.1	91.91	p__Acidobacteriota	c__Aminicenantia	o__Aminicenantales	f__Saccharicenantaceae	g__Saccharicenans	s__Saccharicenans sp002441005
GCA_002877915.1	92.08	p__Acidobacteriota	c__Aminicenantia	o__Aminicenantales	f__Saccharicenantaceae	g__Saccharicenans	s__Saccharicenans sp002877915
GCA_003476685.1	69.7	p__Acidobacteriota	c__Aminicenantia	o__Aminicenantales	f__Saccharicenantaceae	g__Saccharicenans	s__Saccharicenans sp003476685
GCA_003426165.1	94.7	p__Acidobacteriota	c__Aminicenantia	o__Aminicenantales	f__Saccharicenantaceae	g__Saccharicenans	s__Saccharicenans subterraneum
GCA_003141555.1	93.85	p__Acidobacteriota	c__Aminicenantia	o__Aminicenantales	f__UBA4085	g__FEN-413	s__FEN-413 sp003141555
GCA_002383325.1	85.35	p__Acidobacteriota	c__Aminicenantia	o__Aminicenantales	f__UBA4085	g__UBA4085	s__UBA4085 sp002383325
GCA_003154255.1	74.5	p__Acidobacteriota	c__Aminicenantia	o__Aminicenantales	f__UBA4085	g__UBA4085	s__UBA4085 sp003154255
GCA_003524335.1	80.93	p__Acidobacteriota	c__Aminicenantia	o__Aminicenantales	f__UBA8522	g__UBA8522	s__UBA8522 sp003524335
GCA_002010665.1	93.85	p__Acidobacteriota	c__Aminicenantia	o__JdFR-78	f__JdFR-78	g__JdFR-78	s__JdFR-78 sp002010665
GCA_002327965.1	76.27	p__Acidobacteriota	c__Aminicenantia	o__UBA2199	f__UBA2199	g__UBA2199	s__UBA2199 sp002327965
GCA_002335385.1	87.92	p__Acidobacteriota	c__Aminicenantia	o__UBA2199	f__UBA2199	g__UBA2199	s__UBA2199 sp002335385
GCA_002436105.1	90.14	p__Acidobacteriota	c__Aminicenantia	o__UBA2199	f__UBA2199	g__UBA2199	s__UBA2199 sp002436105
GCA_004525465.1	76.09	p__Acidobacteriota	c__Aminicenantia	o__UBA2199	f__UBA2199	g__UBA2199	s__UBA2199 sp004525465
GCA_002299555.1	86.48	p__Acidobacteriota	c__Aminicenantia	o__UBA2199	f__UBA2199	g__UBA647	s__UBA647 sp002299555
GCA_002294665.1	77.61	p__Acidobacteriota	c__Aminicenantia	o__UBA2199	f__UBA2199	g__UBA876	s__UBA876 sp002294665
GCA_005223145.1	87.18	p__Acidobacteriota	c__B3-B38	o__B3-B38	f__B3-B38	g__B3-B38	s__B3-B38 sp005223145
GCA_002238705.1	64.96	p__Acidobacteriota	c__Bin61	o__Bin61	f__Bin61	g__Bin61	s__Bin61 sp002238705
GCA_004356105.1	95.67	p__Acidobacteriota	c__Bin61	o__Bin61	f__SMYC01	g__SMYC01	s__SMYC01 sp004356105
GCA_002254845.1	92.06	p__Acidobacteriota	c__Blastocatellia	o__Chloracidobacteriales	f__Chloracidobacteriaceae	g__Chloracidobacterium	s__Chloracidobacterium sp002254845	GCA_002254845.1_OYT72646.1	133	FliO
GCF_000226295.1	95.71	p__Acidobacteriota	c__Blastocatellia	o__Chloracidobacteriales	f__Chloracidobacteriaceae	g__Chloracidobacterium	s__Chloracidobacterium thermophilum	GCF_000226295.1_WP_014101273.1	133	FliO
GCF_001482755.1	94.07	p__Acidobacteriota	c__Blastocatellia	o__Chloracidobacteriales	f__Chloracidobacteriaceae	g__Chloracidobacterium	s__Chloracidobacterium thermophilum_A	GCF_001482755.1_WP_058868570.1	133	FliO
GCA_002898775.1	75.62	p__Acidobacteriota	c__Blastocatellia	o__HR10	f__HR10	g__HR10	s__HR10 sp002898775
GCA_002923315.1	91.13	p__Acidobacteriota	c__Blastocatellia	o__HR10	f__HR10	g__HR10	s__HR10 sp002923315
GCA_003696865.1	90.84	p__Acidobacteriota	c__Blastocatellia	o__HR10	f__HR10	g__J050	s__J050 sp003696865
GCA_001920415.1	94.82	p__Acidobacteriota	c__Blastocatellia	o__Pyrinomonadales	f__Pyrinomonadaceae	g__3-1-20CM-3-53-8	s__3-1-20CM-3-53-8 sp001920415
GCA_002050355.1	92.25	p__Acidobacteriota	c__Blastocatellia	o__Pyrinomonadales	f__Pyrinomonadaceae	g__GCA-002050365	s__GCA-002050365 sp002050355
GCA_002050365.1	90.6	p__Acidobacteriota	c__Blastocatellia	o__Pyrinomonadales	f__Pyrinomonadaceae	g__GCA-002050365	s__GCA-002050365 sp002050365	GCA_002050365.1_MWYZ01000022.1_22	129	FliO
GCA_002050455.1	84.7	p__Acidobacteriota	c__Blastocatellia	o__Pyrinomonadales	f__Pyrinomonadaceae	g__GCA-002050365	s__GCA-002050365 sp002050455
GCA_003697135.1	96.15	p__Acidobacteriota	c__Blastocatellia	o__Pyrinomonadales	f__Pyrinomonadaceae	g__J014	s__J014 sp003697135
GCA_001464455.1	94.44	p__Acidobacteriota	c__Blastocatellia	o__Pyrinomonadales	f__Pyrinomonadaceae	g__OLB17	s__OLB17 sp001464455
GCA_001464665.1	96.58	p__Acidobacteriota	c__Blastocatellia	o__Pyrinomonadales	f__Pyrinomonadaceae	g__OLB17	s__OLB17 sp001464665
GCA_001567505.1	87.82	p__Acidobacteriota	c__Blastocatellia	o__Pyrinomonadales	f__Pyrinomonadaceae	g__OLB17	s__OLB17 sp001567505
GCA_002333435.1	93.99	p__Acidobacteriota	c__Blastocatellia	o__Pyrinomonadales	f__Pyrinomonadaceae	g__OLB17	s__OLB17 sp002333435
GCA_002360555.1	95.58	p__Acidobacteriota	c__Blastocatellia	o__Pyrinomonadales	f__Pyrinomonadaceae	g__OLB17	s__OLB17 sp002360555
GCA_002483395.1	84.16	p__Acidobacteriota	c__Blastocatellia	o__Pyrinomonadales	f__Pyrinomonadaceae	g__OLB17	s__OLB17 sp002483395	GCA_002483395.1_DLHV01000265.1_23	141	FliO
GCA_003223025.1	97.44	p__Acidobacteriota	c__Blastocatellia	o__Pyrinomonadales	f__Pyrinomonadaceae	g__OLB17	s__OLB17 sp003223025
GCA_003223975.1	88.75	p__Acidobacteriota	c__Blastocatellia	o__Pyrinomonadales	f__Pyrinomonadaceae	g__OLB17	s__OLB17 sp003223975
GCA_003577445.1	78.46	p__Acidobacteriota	c__Blastocatellia	o__Pyrinomonadales	f__Pyrinomonadaceae	g__OLB17	s__OLB17 sp003577445
GCA_003175865.1	59.92	p__Acidobacteriota	c__Blastocatellia	o__Pyrinomonadales	f__Pyrinomonadaceae	g__PSRF01	s__PSRF01 sp003175865
GCF_000820845.2	96.53	p__Acidobacteriota	c__Blastocatellia	o__Pyrinomonadales	f__Pyrinomonadaceae	g__Pyrinomonas	s__Pyrinomonas methylaliphatogenes	GCF_000820845.2_WP_041976011.1	184	FliO
GCA_003222945.1	93.59	p__Acidobacteriota	c__Blastocatellia	o__Pyrinomonadales	f__Pyrinomonadaceae	g__QHXM01	s__QHXM01 sp003222945
GCA_003222975.1	87.61	p__Acidobacteriota	c__Blastocatellia	o__Pyrinomonadales	f__Pyrinomonadaceae	g__QHXN01	s__QHXN01 sp003222975
GCA_003223935.1	89.67	p__Acidobacteriota	c__Blastocatellia	o__Pyrinomonadales	f__Pyrinomonadaceae	g__QHXQ01	s__QHXQ01 sp003223935
GCA_003385635.1	97.44	p__Acidobacteriota	c__Blastocatellia	o__Pyrinomonadales	f__Pyrinomonadaceae	g__QQUY01	s__QQUY01 sp003385635
GCA_005790265.1	81.77	p__Acidobacteriota	c__Blastocatellia	o__Pyrinomonadales	f__Pyrinomonadaceae	g__SXVE01	s__SXVE01 sp005790265
GCA_003168335.1	97.01	p__Acidobacteriota	c__Blastocatellia	o__Pyrinomonadales	f__Pyrinomonadaceae	g__UBA11740	s__UBA11740 sp003168335
GCA_003222855.1	77.77	p__Acidobacteriota	c__Blastocatellia	o__Pyrinomonadales	f__Pyrinomonadaceae	g__UBA11740	s__UBA11740 sp003222855
GCA_003222895.1	93.75	p__Acidobacteriota	c__Blastocatellia	o__Pyrinomonadales	f__Pyrinomonadaceae	g__UBA11740	s__UBA11740 sp003222895
GCA_003487805.1	91.54	p__Acidobacteriota	c__Blastocatellia	o__Pyrinomonadales	f__Pyrinomonadaceae	g__UBA11740	s__UBA11740 sp003487805
GCA_002427845.1	91.78	p__Acidobacteriota	c__Blastocatellia	o__Pyrinomonadales	f__Pyrinomonadaceae	g__UBA11741	s__UBA11741 sp002427845
GCA_003488005.1	93.21	p__Acidobacteriota	c__Blastocatellia	o__Pyrinomonadales	f__Pyrinomonadaceae	g__UBA11741	s__UBA11741 sp003488005
GCA_003222245.1	96.58	p__Acidobacteriota	c__Blastocatellia	o__UBA7656	f__UBA7656	g__QHVH01	s__QHVH01 sp003222245
GCA_002483445.1	96.58	p__Acidobacteriota	c__Blastocatellia	o__UBA7656	f__UBA7656	g__UBA7656	s__UBA7656 sp002483445
GCA_002747255.1	92.21	p__Acidobacteriota	c__Holophagae	o__GCA-2747255	f__GCA-2747255	g__GCA-2747255	s__GCA-2747255 sp002747255	GCA_002747255.1_PIE90459.1	174	FliO
GCF_000428885.1	99.12	p__Acidobacteriota	c__Holophagae	o__Holophagales	f__Holophagaceae	g__Geothrix	s__Geothrix fermentans
GCA_003158505.1	89.74	p__Acidobacteriota	c__Holophagae	o__Holophagales	f__Holophagaceae	g__Geothrix	s__Geothrix sp003158505	GCA_003158505.1_PMJK01000060.1_2	176	FliO
GCA_003538615.1	77.79	p__Acidobacteriota	c__Holophagae	o__Holophagales	f__Holophagaceae	g__Geothrix	s__Geothrix sp003538615
GCF_000242615.2	99.12	p__Acidobacteriota	c__Holophagae	o__Holophagales	f__Holophagaceae	g__Holophaga	s__Holophaga foetida	GCF_000242615.2_WP_005031950.1	170	FliO
GCA_002297665.1	77.75	p__Acidobacteriota	c__Holophagae	o__Holophagales	f__Holophagaceae	g__Holophaga	s__Holophaga sp002297665	GCA_002297665.1_DBMS01000268.1_8	171	FliO
GCA_002298155.1	83.16	p__Acidobacteriota	c__Holophagae	o__Holophagales	f__Holophagaceae	g__Holophaga	s__Holophaga sp002298155	GCA_002298155.1_DBME01000010.1_7	170	FliO
GCA_002319925.1	74.33	p__Acidobacteriota	c__Holophagae	o__Holophagales	f__Holophagaceae	g__Holophaga	s__Holophaga sp002319925	GCA_002319925.1_DCFP01000011.1_8	169	FliO
GCA_003165415.1	95.18	p__Acidobacteriota	c__Holophagae	o__Holophagales	f__Holophagaceae	g__Holophaga	s__Holophaga sp003165415	GCA_003165415.1_PLUC01000266.1_9	173	FliO
GCA_003530835.1	58.91	p__Acidobacteriota	c__Holophagae	o__Holophagales	f__Holophagaceae	g__UBA12189	s__UBA12189 sp003530835
GCA_005788175.1	76.92	p__Acidobacteriota	c__Holophagae	o__Holophagales	f__Holophagaceae	g__UBA12189	s__UBA12189 sp005788175
GCA_002789615.1	81.55	p__Acidobacteriota	c__Holophagae	o__UM-FILTER-49-7	f__UM-FILTER-49-7	g__UM-FILTER-49-7	s__UM-FILTER-49-7 sp002789615
GCA_003650445.1	80	p__Acidobacteriota	c__Holophagae	o__UM-FILTER-49-7	f__UM-FILTER-49-7	g__UM-FILTER-49-7	s__UM-FILTER-49-7 sp003650445
GCA_002898535.1	94.44	p__Acidobacteriota	c__HRBIN11	o__HRBIN11	f__HRBIN11	g__HRBIN11	s__HRBIN11 sp002898535	GCA_002898535.1_GBC84145.1	113	FliO
GCA_003222305.1	81.29	p__Acidobacteriota	c__Mor1	o__Gp22-AA2	f__AA152	g__AA152	s__AA152 sp003222305
GCA_003223135.1	93.08	p__Acidobacteriota	c__Mor1	o__Gp22-AA2	f__Gp22-AA2	g__Gp22-AA3	s__Gp22-AA3 sp003223135
GCA_003223145.1	87.39	p__Acidobacteriota	c__Mor1	o__Gp22-AA2	f__Gp22-AA2	g__Gp22-AA3	s__Gp22-AA3 sp003223145
GCA_003223165.1	77.39	p__Acidobacteriota	c__Mor1	o__Gp22-AA2	f__Gp22-AA2	g__QHXZ01	s__QHXZ01 sp003223165
GCA_003696075.1	91.45	p__Acidobacteriota	c__Mor1	o__J045	f__J045	g__J045	s__J045 sp003696075	GCA_003696075.1_RMG46418.1	120	FliO
GCA_003695625.1	87.61	p__Acidobacteriota	c__Mor1	o__J045	f__J045	g__J065	s__J065 sp003695625	GCA_003695625.1_RMF72059.1	127	FliO
GCA_001664505.1	99.15	p__Acidobacteriota	c__Mor1	o__Mor1	f__Mor1	g__Mor1	s__Mor1 sp001664505	GCA_001664505.1_ANM30540.1	102	FliO
GCA_003223995.1	70.73	p__Acidobacteriota	c__Mor1	o__QHYA01	f__QHYA01	g__QHYA01	s__QHYA01 sp003223995
GCA_004356015.1	93.96	p__Acidobacteriota	c__Mor1	o__SMYD01	f__SMYD01	g__SMYD01	s__SMYD01 sp004356015
GCA_003222375.1	85.11	p__Acidobacteriota	c__Thermoanaerobaculia	o__Gp7-AA8	f__Gp7-AA8	g__Gp7-AA10	s__Gp7-AA10 sp003222375
GCA_003223695.1	87.02	p__Acidobacteriota	c__Thermoanaerobaculia	o__Gp7-AA8	f__Gp7-AA8	g__Gp7-AA10	s__Gp7-AA10 sp003223695
GCA_003223635.1	92.74	p__Acidobacteriota	c__Thermoanaerobaculia	o__Gp7-AA8	f__Gp7-AA8	g__QHVS01	s__QHVS01 sp003223635
GCA_003223645.1	99.15	p__Acidobacteriota	c__Thermoanaerobaculia	o__Gp7-AA8	f__Gp7-AA8	g__QHVT01	s__QHVT01 sp003223645
GCA_003105185.1	94.11	p__Acidobacteriota	c__Thermoanaerobaculia	o__Thermoanaerobaculales	f__FEB-10	g__FEB-10	s__FEB-10 sp003105185
GCA_001766905.1	90.6	p__Acidobacteriota	c__Thermoanaerobaculia	o__Thermoanaerobaculales	f__Thermoanaerobaculaceae	g__RBG-13-68-16	s__RBG-13-68-16 sp001766905
GCA_002279285.1	89.32	p__Acidobacteriota	c__Thermoanaerobaculia	o__Thermoanaerobaculales	f__Thermoanaerobaculaceae	g__RBG-13-68-16	s__RBG-13-68-16 sp002279285
GCA_003133645.1	90.29	p__Acidobacteriota	c__Thermoanaerobaculia	o__Thermoanaerobaculales	f__Thermoanaerobaculaceae	g__RBG-13-68-16	s__RBG-13-68-16 sp003133645
GCA_003158745.1	92.69	p__Acidobacteriota	c__Thermoanaerobaculia	o__Thermoanaerobaculales	f__Thermoanaerobaculaceae	g__RBG-13-68-16	s__RBG-13-68-16 sp003158745
GCA_004298115.1	96.08	p__Acidobacteriota	c__Thermoanaerobaculia	o__Thermoanaerobaculales	f__Thermoanaerobaculaceae	g__RBG-13-68-16	s__RBG-13-68-16 sp004298115
GCF_000687145.1	94.44	p__Acidobacteriota	c__Thermoanaerobaculia	o__Thermoanaerobaculales	f__Thermoanaerobaculaceae	g__Thermoanaerobaculum	s__Thermoanaerobaculum aquaticum
GCA_002327305.1	91.99	p__Acidobacteriota	c__Thermoanaerobaculia	o__UBA2201	f__UBA2201	g__UBA2201	s__UBA2201 sp002327305
GCA_003222385.1	93.95	p__Acidobacteriota	c__Thermoanaerobaculia	o__UBA5066	f__Gp7-AA6	g__Gp7-AA6	s__Gp7-AA6 sp003222385
GCA_003152095.1	93.7	p__Acidobacteriota	c__Thermoanaerobaculia	o__UBA5066	f__UBA5066	g__Fen-183	s__Fen-183 sp003152095
GCA_002414905.1	87.08	p__Acidobacteriota	c__Thermoanaerobaculia	o__UBA5066	f__UBA5066	g__UBA5066	s__UBA5066 sp002414905
GCA_003388555.1	98.01	p__Acidobacteriota	c__Thermoanaerobaculia	o__UBA5704	f__QQVD01	g__QQVD01	s__QQVD01 sp003388555
GCA_003697015.1	94.87	p__Acidobacteriota	c__Thermoanaerobaculia	o__UBA5704	f__UBA5704	g__J023	s__J023 sp003697015
GCA_006227875.1	78.17	p__Acidobacteriota	c__Thermoanaerobaculia	o__UBA5704	f__UBA5704	g__M0029	s__M0029 sp006227875
GCA_003231035.1	94.44	p__Acidobacteriota	c__Thermoanaerobaculia	o__UBA5704	f__UBA5704	g__SZUA-115	s__SZUA-115 sp003231035
GCA_002420005.1	91.31	p__Acidobacteriota	c__Thermoanaerobaculia	o__UBA5704	f__UBA5704	g__UBA5704	s__UBA5704 sp002420005
GCA_002402325.1	91.83	p__Acidobacteriota	c__UBA4820	o__UBA4820	f__UBA4820	g__UBA4820	s__UBA4820 sp002402325
GCA_003819755.1	83.76	p__Acidobacteriota	c__UBA6911	o__UBA6911	f__RPQK01	g__RPQK01	s__RPQK01 sp003819755
GCA_003225335.1	92.82	p__Acidobacteriota	c__UBA6911	o__UBA6911	f__UBA6911	g__Gp18-AA60	s__Gp18-AA60 sp003225335
GCA_002451015.1	86.38	p__Acidobacteriota	c__UBA6911	o__UBA6911	f__UBA6911	g__UBA6911	s__UBA6911 sp002451015	GCA_002451015.1_DKBB01000318.1_37	214	FliO
GCA_002722645.1	83.64	p__Acidobacteriota	c__UBA890	o__UBA890	f__UBA890	g__UBA890	s__UBA890 sp002722645
GCA_002731215.1	65.33	p__Acidobacteriota	c__UBA890	o__UBA890	f__UBA890	g__UBA890	s__UBA890 sp002731215
GCA_001767455.1	96.58	p__Acidobacteriota	c__Vicinamibacteria	o__Vicinamibacterales	f__2-12-FULL-66-21	g__2-12-FULL-66-21	s__2-12-FULL-66-21 sp001767455
GCA_003223835.1	92.52	p__Acidobacteriota	c__Vicinamibacteria	o__Vicinamibacterales	f__2-12-FULL-66-21	g__Gp6-AA38	s__Gp6-AA38 sp003223835
GCA_003222675.1	94.02	p__Acidobacteriota	c__Vicinamibacteria	o__Vicinamibacterales	f__2-12-FULL-66-21	g__QHWT01	s__QHWT01 sp003222675
GCA_003170135.1	96.49	p__Acidobacteriota	c__Vicinamibacteria	o__Vicinamibacterales	f__Fen-181	g__Fen-181	s__Fen-181 sp003170135
GCA_003157675.1	73.33	p__Acidobacteriota	c__Vicinamibacteria	o__Vicinamibacterales	f__Fen-181	g__FEN-299	s__FEN-299 sp003157675
GCA_001724025.1	99.15	p__Acidobacteriota	c__Vicinamibacteria	o__Vicinamibacterales	f__SCN-69-37	g__SCN-69-37	s__SCN-69-37 sp001724025	GCA_001724025.1_ODS53934.1	118	FliO
GCA_003242705.1	98.29	p__Acidobacteriota	c__Vicinamibacteria	o__Vicinamibacterales	f__SCN-69-37	g__SCN-69-37	s__SCN-69-37 sp003242705	GCA_003242705.1_PZN88360.1	120	FliO
GCA_004297655.1	77.08	p__Acidobacteriota	c__Vicinamibacteria	o__Vicinamibacterales	f__SCN-69-37	g__SCUN01	s__SCUN01 sp004297655
GCA_005799825.1	78.97	p__Acidobacteriota	c__Vicinamibacteria	o__Vicinamibacterales	f__SCN-69-37	g__SYFT01	s__SYFT01 sp005799825
GCA_001768615.1	89.43	p__Acidobacteriota	c__Vicinamibacteria	o__Vicinamibacterales	f__UBA2999	g__12-FULL-67-14b	s__12-FULL-67-14b sp001768615
GCA_002737365.1	91.4	p__Acidobacteriota	c__Vicinamibacteria	o__Vicinamibacterales	f__UBA2999	g__12-FULL-67-14b	s__12-FULL-67-14b sp002737365
GCA_001767435.1	94.87	p__Acidobacteriota	c__Vicinamibacteria	o__Vicinamibacterales	f__UBA2999	g__2-02-FULL-65-29	s__2-02-FULL-65-29 sp001767435
GCA_001767495.1	94.59	p__Acidobacteriota	c__Vicinamibacteria	o__Vicinamibacterales	f__UBA2999	g__2-12-FULL-65-11	s__2-12-FULL-65-11 sp001767495
GCA_001767195.1	94.82	p__Acidobacteriota	c__Vicinamibacteria	o__Vicinamibacterales	f__UBA2999	g__2-12-FULL-68-19	s__2-12-FULL-68-19 sp001767195
GCA_001767525.1	97.44	p__Acidobacteriota	c__Vicinamibacteria	o__Vicinamibacterales	f__UBA2999	g__2-12-FULL-68-19	s__2-12-FULL-68-19 sp001767525
GCA_001917905.1	85.09	p__Acidobacteriota	c__Vicinamibacteria	o__Vicinamibacterales	f__UBA2999	g__40CM-4-65-8	s__40CM-4-65-8 sp001917905
GCA_003222635.1	88.72	p__Acidobacteriota	c__Vicinamibacteria	o__Vicinamibacterales	f__UBA2999	g__Gp6-AA40	s__Gp6-AA40 sp003222635
GCA_003222535.1	97.76	p__Acidobacteriota	c__Vicinamibacteria	o__Vicinamibacterales	f__UBA2999	g__Gp6-AA45	s__Gp6-AA45 sp003222535
GCA_003223775.1	72.77	p__Acidobacteriota	c__Vicinamibacteria	o__Vicinamibacterales	f__UBA2999	g__Gp6-AA45	s__Gp6-AA45 sp003223775
GCA_003222395.1	99.15	p__Acidobacteriota	c__Vicinamibacteria	o__Vicinamibacterales	f__UBA2999	g__Gp6-AA56	s__Gp6-AA56 sp003222395
GCA_002346475.1	93.16	p__Acidobacteriota	c__Vicinamibacteria	o__Vicinamibacterales	f__UBA2999	g__UBA2999	s__UBA2999 sp002346475
GCA_002714165.1	79.43	p__Acidobacteriota	c__Vicinamibacteria	o__Vicinamibacterales	f__UBA823	g__UBA11600	s__UBA11600 sp002714165
GCA_002717745.1	56.9	p__Acidobacteriota	c__Vicinamibacteria	o__Vicinamibacterales	f__UBA823	g__UBA11600	s__UBA11600 sp002717745
GCA_002720285.1	69.18	p__Acidobacteriota	c__Vicinamibacteria	o__Vicinamibacterales	f__UBA823	g__UBA11600	s__UBA11600 sp002720285
GCA_002730735.1	52.08	p__Acidobacteriota	c__Vicinamibacteria	o__Vicinamibacterales	f__UBA823	g__UBA11600	s__UBA11600 sp002730735
GCA_002328835.1	95.49	p__Acidobacteriota	c__Vicinamibacteria	o__Vicinamibacterales	f__UBA823	g__UBA2161	s__UBA2161 sp002328835
GCA_002730525.1	97.44	p__Acidobacteriota	c__Vicinamibacteria	o__Vicinamibacterales	f__UBA823	g__UBA2161	s__UBA2161 sp002730525
GCA_002696705.1	72.48	p__Acidobacteriota	c__Vicinamibacteria	o__Vicinamibacterales	f__UBA823	g__UBA8106	s__UBA8106 sp002696705
GCA_003509065.1	74.93	p__Acidobacteriota	c__Vicinamibacteria	o__Vicinamibacterales	f__UBA823	g__UBA8106	s__UBA8106 sp003509065
GCA_002296225.1	89.77	p__Acidobacteriota	c__Vicinamibacteria	o__Vicinamibacterales	f__UBA823	g__UBA823	s__UBA823 sp002296225
GCA_002346545.1	96.49	p__Acidobacteriota	c__Vicinamibacteria	o__Vicinamibacterales	f__UBA8438	g__UBA8438	s__UBA8438 sp002346545
GCA_002347025.1	68.1	p__Acidobacteriota	c__Vicinamibacteria	o__Vicinamibacterales	f__UBA8438	g__UBA8438	s__UBA8438 sp002347025
GCA_002712885.1	86.32	p__Acidobacteriota	c__Vicinamibacteria	o__Vicinamibacterales	f__UBA8438	g__UBA8438	s__UBA8438 sp002712885
GCA_002726085.1	86.61	p__Acidobacteriota	c__Vicinamibacteria	o__Vicinamibacterales	f__UBA8438	g__UBA8438	s__UBA8438 sp002726085
GCA_003533545.1	77.36	p__Acidobacteriota	c__Vicinamibacteria	o__Vicinamibacterales	f__UBA8438	g__UBA8438	s__UBA8438 sp003533545
GCA_005778315.1	58.62	p__Acidobacteriota	c__Vicinamibacteria	o__Vicinamibacterales	f__UBA8438	g__UBA8438	s__UBA8438 sp005778315
GCF_001618865.1	97.44	p__Acidobacteriota	c__Vicinamibacteria	o__Vicinamibacterales	f__Vicinamibacteraceae	g__Luteitalea	s__Luteitalea pratensis	GCF_001618865.1_WP_110172068.1	122	FliO
GCA_001464065.1	94.87	p__Acidobacteriota	c__Vicinamibacteria	o__Vicinamibacterales	f__Vicinamibacteraceae	g__Luteitalea	s__Luteitalea sp001464065	GCA_001464065.1_LNDN01000059.1_29	130	FliO
GCA_003222295.1	75.52	p__Acidobacteriota	c__Vicinamibacteria_A	o__Fen-336	f__Fen-336	g__AA29	s__AA29 sp003222295
GCA_003222275.1	92.09	p__Acidobacteriota	c__Vicinamibacteria_A	o__Fen-336	f__Fen-336	g__AA32	s__AA32 sp003222275
GCA_003223555.1	91.36	p__Acidobacteriota	c__Vicinamibacteria_A	o__Fen-336	f__Fen-336	g__AA32	s__AA32 sp003223555
GCA_003155335.1	70.22	p__Acidobacteriota	c__Vicinamibacteria_A	o__Fen-336	f__Fen-336	g__FEN-336	s__FEN-336 sp003155335
GCA_005888325.1	96.93	p__Actinobacteriota	c__Acidimicrobiia	o__Acidimicrobiales	f__AC-14	g__AC-14	s__AC-14 sp005888325
GCA_005888395.1	85.04	p__Actinobacteriota	c__Acidimicrobiia	o__Acidimicrobiales	f__AC-14	g__AC-25	s__AC-25 sp005888395
GCA_005884125.1	96.2	p__Actinobacteriota	c__Acidimicrobiia	o__Acidimicrobiales	f__AC-35	g__AC-35	s__AC-35 sp005884125
GCF_000023265.1	94.87	p__Actinobacteriota	c__Acidimicrobiia	o__Acidimicrobiales	f__Acidimicrobiaceae	g__Acidimicrobium	s__Acidimicrobium ferrooxidans	GCF_000023265.1_WP_015797626.1	105	FliO
GCA_004366215.1	80.77	p__Actinobacteriota	c__Acidimicrobiia	o__Acidimicrobiales	f__Acidimicrobiaceae	g__Acidimicrobium	s__Acidimicrobium sp004366215	GCA_004366215.1_SIRY01000179.1_10	133	FliO
GCF_000949295.1	98.29	p__Actinobacteriota	c__Acidimicrobiia	o__Acidimicrobiales	f__Acidimicrobiaceae	g__Acidithrix	s__Acidithrix ferrooxidans	GCF_000949295.1_WP_052606306.1	178	FliO
GCF_000745905.1	96.58	p__Actinobacteriota	c__Acidimicrobiia	o__Acidimicrobiales	f__Acidimicrobiaceae	g__Ferrimicrobium	s__Ferrimicrobium acidiphilum	GCF_000745905.1_NZ_JQKF01000011.1_50	139	FliO
GCF_900128965.1	100	p__Actinobacteriota	c__Acidimicrobiia	o__Acidimicrobiales	f__Acidimicrobiaceae	g__Ferrithrix	s__Ferrithrix thermotolerans	GCF_900128965.1_WP_072791065.1	150	FliO
GCA_004298555.1	94.16	p__Actinobacteriota	c__Acidimicrobiia	o__Acidimicrobiales	f__Acidimicrobiaceae	g__SCQM01	s__SCQM01 sp004298555
GCA_002239105.1	96.58	p__Actinobacteriota	c__Acidimicrobiia	o__Acidimicrobiales	f__Bin134	g__Bin134	s__Bin134 sp002239105
GCA_003159795.1	99.15	p__Actinobacteriota	c__Acidimicrobiia	o__Acidimicrobiales	f__Bog-793	g__Bog-793	s__Bog-793 sp003159795
GCA_003139355.1	96.19	p__Actinobacteriota	c__Acidimicrobiia	o__Acidimicrobiales	f__Bog-793	g__Fen-455	s__Fen-455 sp003139355
GCA_003140595.1	95.44	p__Actinobacteriota	c__Acidimicrobiia	o__Acidimicrobiales	f__Bog-793	g__Fen-455	s__Fen-455 sp003140595	GCA_003140595.1_PLKG01000107.1_62	131	FliO
GCA_003166375.1	82.59	p__Actinobacteriota	c__Acidimicrobiia	o__Acidimicrobiales	f__Bog-793	g__Fen-455	s__Fen-455 sp003166375
GCA_003170375.1	81.81	p__Actinobacteriota	c__Acidimicrobiia	o__Acidimicrobiales	f__Bog-793	g__Fen-455	s__Fen-455 sp003170375
GCA_003136185.1	97.34	p__Actinobacteriota	c__Acidimicrobiia	o__Acidimicrobiales	f__Bog-793	g__Palsa-601	s__Palsa-601 sp003136185
GCA_002861595.1	81.77	p__Actinobacteriota	c__Acidimicrobiia	o__Acidimicrobiales	f__GCA-2861595	g__GCA-2861595	s__GCA-2861595 sp002861595
GCA_002737635.1	69.06	p__Actinobacteriota	c__Acidimicrobiia	o__Acidimicrobiales	f__Ilumatobacteraceae	g__BACL27	s__BACL27 sp002737635
GCA_003535455.1	75.55	p__Actinobacteriota	c__Acidimicrobiia	o__Acidimicrobiales	f__Ilumatobacteraceae	g__BACL27	s__BACL27 sp003535455
GCA_003569125.1	76.75	p__Actinobacteriota	c__Acidimicrobiia	o__Acidimicrobiales	f__Ilumatobacteraceae	g__BACL27	s__BACL27 sp003569125
GCA_005805045.1	74.98	p__Actinobacteriota	c__Acidimicrobiia	o__Acidimicrobiales	f__Ilumatobacteraceae	g__BACL27	s__BACL27 sp005805045
GCA_001510385.1	89.74	p__Actinobacteriota	c__Acidimicrobiia	o__Acidimicrobiales	f__Ilumatobacteraceae	g__Casp-actino5	s__Casp-actino5 sp001510385
GCA_002501485.1	90.6	p__Actinobacteriota	c__Acidimicrobiia	o__Acidimicrobiales	f__Ilumatobacteraceae	g__Casp-actino5	s__Casp-actino5 sp002501485	GCA_002501485.1_DLTS01000047.1_20	130	FliO
GCA_002727235.1	88.89	p__Actinobacteriota	c__Acidimicrobiia	o__Acidimicrobiales	f__Ilumatobacteraceae	g__Casp-actino5	s__Casp-actino5 sp002727235
GCA_001510335.1	65.81	p__Actinobacteriota	c__Acidimicrobiia	o__Acidimicrobiales	f__Ilumatobacteraceae	g__Casp-actino8	s__Casp-actino8 sp001510335
GCA_001510455.1	55.38	p__Actinobacteriota	c__Acidimicrobiia	o__Acidimicrobiales	f__Ilumatobacteraceae	g__Casp-actino8	s__Casp-actino8 sp001510455
GCA_004379135.1	94.02	p__Actinobacteriota	c__Acidimicrobiia	o__Acidimicrobiales	f__Ilumatobacteraceae	g__Casp-actino8	s__Casp-actino8 sp004379135
GCA_005787025.1	62.11	p__Actinobacteriota	c__Acidimicrobiia	o__Acidimicrobiales	f__Ilumatobacteraceae	g__Casp-actino8	s__Casp-actino8 sp005787025
GCA_005787035.1	80.43	p__Actinobacteriota	c__Acidimicrobiia	o__Acidimicrobiales	f__Ilumatobacteraceae	g__Casp-actino8	s__Casp-actino8 sp005787035
GCA_005801025.1	62.32	p__Actinobacteriota	c__Acidimicrobiia	o__Acidimicrobiales	f__Ilumatobacteraceae	g__Casp-actino8	s__Casp-actino8 sp005801025
GCA_007117775.1	78.34	p__Actinobacteriota	c__Acidimicrobiia	o__Acidimicrobiales	f__Ilumatobacteraceae	g__CSBr16-110	s__CSBr16-110 sp007117775
GCF_003426815.1	99.15	p__Actinobacteriota	c__Acidimicrobiia	o__Acidimicrobiales	f__Ilumatobacteraceae	g__Desertimonas	s__Desertimonas flava
GCA_005787785.1	77.31	p__Actinobacteriota	c__Acidimicrobiia	o__Acidimicrobiales	f__Ilumatobacteraceae	g__F1-20-MAGs119	s__F1-20-MAGs119 sp005787785
GCA_005793215.1	85.19	p__Actinobacteriota	c__Acidimicrobiia	o__Acidimicrobiales	f__Ilumatobacteraceae	g__F1-60-MAGs027	s__F1-60-MAGs027 sp005793215
GCA_005793785.1	79.79	p__Actinobacteriota	c__Acidimicrobiia	o__Acidimicrobiales	f__Ilumatobacteraceae	g__F1-60-MAGs027	s__F1-60-MAGs027 sp005793785
GCA_005800965.1	88.44	p__Actinobacteriota	c__Acidimicrobiia	o__Acidimicrobiales	f__Ilumatobacteraceae	g__F1-60-MAGs027	s__F1-60-MAGs027 sp005800965
GCA_002748455.1	71.65	p__Actinobacteriota	c__Acidimicrobiia	o__Acidimicrobiales	f__Ilumatobacteraceae	g__Ilumatobacter	s__Ilumatobacter coccineus_A
GCF_004364865.1	99.15	p__Actinobacteriota	c__Acidimicrobiia	o__Acidimicrobiales	f__Ilumatobacteraceae	g__Ilumatobacter	s__Ilumatobacter fluminis
GCA_002698945.1	78.3	p__Actinobacteriota	c__Acidimicrobiia	o__Acidimicrobiales	f__Ilumatobacteraceae	g__Ilumatobacter	s__Ilumatobacter sp002698945
GCA_000348785.1	99.15	p__Actinobacteriota	c__Acidimicrobiia	o__Acidimicrobiales	f__Ilumatobacteraceae	g__Ilumatobacter_A	s__Ilumatobacter_A coccineus
GCF_000350145.1	99.15	p__Actinobacteriota	c__Acidimicrobiia	o__Acidimicrobiales	f__Ilumatobacteraceae	g__Ilumatobacter_A	s__Ilumatobacter_A nonamiensis
GCA_002711735.1	67.52	p__Actinobacteriota	c__Acidimicrobiia	o__Acidimicrobiales	f__Ilumatobacteraceae	g__Ilumatobacter_A	s__Ilumatobacter_A sp002711735
GCA_007122945.1	89.92	p__Actinobacteriota	c__Acidimicrobiia	o__Acidimicrobiales	f__Ilumatobacteraceae	g__SKSP01	s__SKSP01 sp007122945
GCA_002331255.1	71.51	p__Actinobacteriota	c__Acidimicrobiia	o__Acidimicrobiales	f__Ilumatobacteraceae	g__UBA2093	s__UBA2093 sp002331255
GCA_005788205.1	83.18	p__Actinobacteriota	c__Acidimicrobiia	o__Acidimicrobiales	f__Ilumatobacteraceae	g__UBA2093	s__UBA2093 sp005788205
GCA_005788815.1	70.32	p__Actinobacteriota	c__Acidimicrobiia	o__Acidimicrobiales	f__Ilumatobacteraceae	g__UBA2093	s__UBA2093 sp005788815
GCA_005789925.1	60.86	p__Actinobacteriota	c__Acidimicrobiia	o__Acidimicrobiales	f__Ilumatobacteraceae	g__UBA2093	s__UBA2093 sp005789925
GCA_005790505.1	96.72	p__Actinobacteriota	c__Acidimicrobiia	o__Acidimicrobiales	f__Ilumatobacteraceae	g__UBA2093	s__UBA2093 sp005790505
GCA_001438985.1	76.96	p__Actinobacteriota	c__Acidimicrobiia	o__Acidimicrobiales	f__Ilumatobacteraceae	g__UBA3006	s__UBA3006 sp001438985
GCA_002367695.1	89.1	p__Actinobacteriota	c__Acidimicrobiia	o__Acidimicrobiales	f__Ilumatobacteraceae	g__UBA3006	s__UBA3006 sp002367695
GCA_007279905.1	72.27	p__Actinobacteriota	c__Acidimicrobiia	o__Acidimicrobiales	f__Ilumatobacteraceae	g__UBA3006	s__UBA3006 sp007279905
GCA_002299395.1	72.61	p__Actinobacteriota	c__Acidimicrobiia	o__Acidimicrobiales	f__Ilumatobacteraceae	g__UBA668	s__UBA668 sp002299395
GCA_003154135.1	74.69	p__Actinobacteriota	c__Acidimicrobiia	o__Acidimicrobiales	f__Ilumatobacteraceae	g__UBA668	s__UBA668 sp003154135
GCA_005778215.1	76.38	p__Actinobacteriota	c__Acidimicrobiia	o__Acidimicrobiales	f__Ilumatobacteraceae	g__UBA668	s__UBA668 sp005778215
GCA_006515795.1	90.13	p__Actinobacteriota	c__Acidimicrobiia	o__Acidimicrobiales	f__Ilumatobacteraceae	g__VFMC01	s__VFMC01 sp006515795
GCA_000817085.1	80.75	p__Actinobacteriota	c__Acidimicrobiia	o__Acidimicrobiales	f__MedAcidi-G1	g__MedAcidi-G1	s__MedAcidi-G1 sp000817085
GCA_002294285.1	76.8	p__Actinobacteriota	c__Acidimicrobiia	o__Acidimicrobiales	f__MedAcidi-G1	g__MedAcidi-G1	s__MedAcidi-G1 sp002294285
GCA_002299135.1	74.85	p__Actinobacteriota	c__Acidimicrobiia	o__Acidimicrobiales	f__MedAcidi-G1	g__MedAcidi-G1	s__MedAcidi-G1 sp002299135
GCA_002699555.1	72.77	p__Actinobacteriota	c__Acidimicrobiia	o__Acidimicrobiales	f__MedAcidi-G1	g__MedAcidi-G1	s__MedAcidi-G1 sp002699555
GCA_002713545.1	75.64	p__Actinobacteriota	c__Acidimicrobiia	o__Acidimicrobiales	f__MedAcidi-G1	g__MedAcidi-G1	s__MedAcidi-G1 sp002713545
GCA_002716285.1	74.13	p__Actinobacteriota	c__Acidimicrobiia	o__Acidimicrobiales	f__MedAcidi-G1	g__MedAcidi-G1	s__MedAcidi-G1 sp002716285
GCA_002721755.1	78.21	p__Actinobacteriota	c__Acidimicrobiia	o__Acidimicrobiales	f__MedAcidi-G1	g__MedAcidi-G1	s__MedAcidi-G1 sp002721755
GCA_002729765.1	83.29	p__Actinobacteriota	c__Acidimicrobiia	o__Acidimicrobiales	f__MedAcidi-G1	g__MedAcidi-G1	s__MedAcidi-G1 sp002729765
GCA_002730515.1	58.12	p__Actinobacteriota	c__Acidimicrobiia	o__Acidimicrobiales	f__MedAcidi-G1	g__MedAcidi-G1	s__MedAcidi-G1 sp002730515
GCA_003214465.1	83.19	p__Actinobacteriota	c__Acidimicrobiia	o__Acidimicrobiales	f__MedAcidi-G1	g__MedAcidi-G1	s__MedAcidi-G1 sp003214465
GCA_000817115.1	83.76	p__Actinobacteriota	c__Acidimicrobiia	o__Acidimicrobiales	f__MedAcidi-G1	g__MedAcidi-G2B	s__MedAcidi-G2B sp000817115
GCA_003215175.1	79.06	p__Actinobacteriota	c__Acidimicrobiia	o__Acidimicrobiales	f__MedAcidi-G1	g__MedAcidi-G2B	s__MedAcidi-G2B sp003215175
GCA_002329075.1	94.02	p__Actinobacteriota	c__Acidimicrobiia	o__Acidimicrobiales	f__MedAcidi-G1	g__S20-B6	s__S20-B6 sp002329075
GCA_002346745.1	90.31	p__Actinobacteriota	c__Acidimicrobiia	o__Acidimicrobiales	f__MedAcidi-G1	g__S20-B6	s__S20-B6 sp002346745
GCA_002699725.1	92.35	p__Actinobacteriota	c__Acidimicrobiia	o__Acidimicrobiales	f__MedAcidi-G1	g__S20-B6	s__S20-B6 sp002699725
GCA_002365325.1	91.88	p__Actinobacteriota	c__Acidimicrobiia	o__Acidimicrobiales	f__MedAcidi-G1	g__UBA3125	s__UBA3125 sp002365325
GCA_002501135.1	92.12	p__Actinobacteriota	c__Acidimicrobiia	o__Acidimicrobiales	f__MedAcidi-G1	g__UBA3125	s__UBA3125 sp002501135
GCA_002687745.1	90.6	p__Actinobacteriota	c__Acidimicrobiia	o__Acidimicrobiales	f__MedAcidi-G1	g__UBA3125	s__UBA3125 sp002687745
GCA_002726315.1	89.74	p__Actinobacteriota	c__Acidimicrobiia	o__Acidimicrobiales	f__MedAcidi-G1	g__UBA3125	s__UBA3125 sp002726315
GCA_002348705.1	97.44	p__Actinobacteriota	c__Acidimicrobiia	o__Acidimicrobiales	f__MedAcidi-G1	g__UBA9410	s__UBA9410 sp002348705
GCA_002714485.1	73.93	p__Actinobacteriota	c__Acidimicrobiia	o__Acidimicrobiales	f__MedAcidi-G1	g__UBA9410	s__UBA9410 sp002714485
GCA_002717365.1	76.92	p__Actinobacteriota	c__Acidimicrobiia	o__Acidimicrobiales	f__MedAcidi-G1	g__UBA9410	s__UBA9410 sp002717365
GCA_002727895.1	77.13	p__Actinobacteriota	c__Acidimicrobiia	o__Acidimicrobiales	f__MedAcidi-G1	g__UBA9410	s__UBA9410 sp002727895
GCA_003541675.1	69.54	p__Actinobacteriota	c__Acidimicrobiia	o__Acidimicrobiales	f__MedAcidi-G1	g__UBA9410	s__UBA9410 sp003541675
GCA_003577145.1	99.15	p__Actinobacteriota	c__Acidimicrobiia	o__Acidimicrobiales	f__Microtrichaceae	g__ATN2	s__ATN2 sp003577145
GCA_003962875.1	87.1	p__Actinobacteriota	c__Acidimicrobiia	o__Acidimicrobiales	f__Microtrichaceae	g__AWTP1-35	s__AWTP1-35 sp003962875
GCF_001025035.1	97.44	p__Actinobacteriota	c__Acidimicrobiia	o__Acidimicrobiales	f__Microtrichaceae	g__IMCC26207	s__IMCC26207 sp001025035
GCF_000299415.1	94.87	p__Actinobacteriota	c__Acidimicrobiia	o__Acidimicrobiales	f__Microtrichaceae	g__Microthrix	s__Microthrix parvicella
GCA_002473265.1	67.59	p__Actinobacteriota	c__Acidimicrobiia	o__Acidimicrobiales	f__Microtrichaceae	g__Microthrix	s__Microthrix sp002473265
GCA_007118345.1	92.31	p__Actinobacteriota	c__Acidimicrobiia	o__Acidimicrobiales	f__Microtrichaceae	g__SKRR01	s__SKRR01 sp007118345
GCA_005777415.1	73.1	p__Actinobacteriota	c__Acidimicrobiia	o__Acidimicrobiales	f__Microtrichaceae	g__SXMI01	s__SXMI01 sp005777415
GCA_003514205.1	81.99	p__Actinobacteriota	c__Acidimicrobiia	o__Acidimicrobiales	f__Microtrichaceae	g__UBA11034	s__UBA11034 sp003514205
GCA_003158835.1	72.35	p__Actinobacteriota	c__Acidimicrobiia	o__Acidimicrobiales	f__Palsa-688	g__Fen-671	s__Fen-671 sp003158835	GCA_003158835.1_PMLI01000191.1_10	172	FliO
GCA_003166025.1	97.34	p__Actinobacteriota	c__Acidimicrobiia	o__Acidimicrobiales	f__Palsa-688	g__Fen-671	s__Fen-671 sp003166025	GCA_003166025.1_PMWT01000148.1_8	176	FliO
GCA_003156795.1	90.54	p__Actinobacteriota	c__Acidimicrobiia	o__Acidimicrobiales	f__Palsa-688	g__PALSA-688	s__PALSA-688 sp003156795
GCA_003156595.1	76.26	p__Actinobacteriota	c__Acidimicrobiia	o__Acidimicrobiales	f__Palsa-688	g__PALSA-693	s__PALSA-693 sp003156595
GCA_005888295.1	92.31	p__Actinobacteriota	c__Acidimicrobiia	o__Acidimicrobiales	f__QHCF01	g__AC-9	s__AC-9 sp005888295
GCA_003244275.1	93.11	p__Actinobacteriota	c__Acidimicrobiia	o__Acidimicrobiales	f__QHCF01	g__QHCF01	s__QHCF01 sp003244275
GCA_003133545.1	90.98	p__Actinobacteriota	c__Acidimicrobiia	o__Acidimicrobiales	f__RAAP-2	g__Bog-473	s__Bog-473 sp003133545
GCA_003160635.1	95.25	p__Actinobacteriota	c__Acidimicrobiia	o__Acidimicrobiales	f__RAAP-2	g__Bog-473	s__Bog-473 sp003160635
GCA_003169235.1	84.7	p__Actinobacteriota	c__Acidimicrobiia	o__Acidimicrobiales	f__RAAP-2	g__Bog-473	s__Bog-473 sp003169235
GCA_003169675.1	95.35	p__Actinobacteriota	c__Acidimicrobiia	o__Acidimicrobiales	f__RAAP-2	g__Bog-473	s__Bog-473 sp003169675
GCA_003155135.1	97.44	p__Actinobacteriota	c__Acidimicrobiia	o__Acidimicrobiales	f__RAAP-2	g__Bog-515	s__Bog-515 sp003155135
GCA_003138855.1	99.4	p__Actinobacteriota	c__Acidimicrobiia	o__Acidimicrobiales	f__RAAP-2	g__Bog-756	s__Bog-756 sp003138855
GCA_003153575.1	83.43	p__Actinobacteriota	c__Acidimicrobiia	o__Acidimicrobiales	f__RAAP-2	g__Bog-756	s__Bog-756 sp003153575
GCA_003157945.1	71.03	p__Actinobacteriota	c__Acidimicrobiia	o__Acidimicrobiales	f__RAAP-2	g__Bog-756	s__Bog-756 sp003157945
GCA_003164095.1	99.77	p__Actinobacteriota	c__Acidimicrobiia	o__Acidimicrobiales	f__RAAP-2	g__Bog-756	s__Bog-756 sp003164095
GCA_003164275.1	84.85	p__Actinobacteriota	c__Acidimicrobiia	o__Acidimicrobiales	f__RAAP-2	g__Bog-756	s__Bog-756 sp003164275
GCA_003161575.1	93.64	p__Actinobacteriota	c__Acidimicrobiia	o__Acidimicrobiales	f__RAAP-2	g__PALSA-457	s__PALSA-457 sp003161575
GCA_003135595.1	74.41	p__Actinobacteriota	c__Acidimicrobiia	o__Acidimicrobiales	f__RAAP-2	g__Palsa-459	s__Palsa-459 sp003135595
GCA_003162395.1	90.14	p__Actinobacteriota	c__Acidimicrobiia	o__Acidimicrobiales	f__RAAP-2	g__Palsa-459	s__Palsa-459 sp003162395
GCA_003151235.1	97.34	p__Actinobacteriota	c__Acidimicrobiia	o__Acidimicrobiales	f__RAAP-2	g__Palsa-461	s__Palsa-461 sp003151235
GCA_003161255.1	92.14	p__Actinobacteriota	c__Acidimicrobiia	o__Acidimicrobiales	f__RAAP-2	g__Palsa-461	s__Palsa-461 sp003161255
GCA_003133325.1	98.86	p__Actinobacteriota	c__Acidimicrobiia	o__Acidimicrobiales	f__RAAP-2	g__Palsa-742	s__Palsa-742 sp003133325
GCA_003152015.1	97.82	p__Actinobacteriota	c__Acidimicrobiia	o__Acidimicrobiales	f__RAAP-2	g__Palsa-742	s__Palsa-742 sp003152015
GCA_001443545.1	91.45	p__Actinobacteriota	c__Acidimicrobiia	o__Acidimicrobiales	f__RAAP-2	g__RAAP-2	s__RAAP-2 sp001443545
GCA_002255315.1	72.34	p__Actinobacteriota	c__Acidimicrobiia	o__Acidimicrobiales	f__RAAP-2	g__RAAP-2	s__RAAP-2 sp002255315
GCA_002255565.1	92.83	p__Actinobacteriota	c__Acidimicrobiia	o__Acidimicrobiales	f__RAAP-2	g__RAAP-2	s__RAAP-2 sp002255565
GCA_003131665.1	88.72	p__Actinobacteriota	c__Acidimicrobiia	o__Acidimicrobiales	f__RAAP-2	g__RAAP-2	s__RAAP-2 sp003131665
GCA_003132165.1	97.44	p__Actinobacteriota	c__Acidimicrobiia	o__Acidimicrobiales	f__RAAP-2	g__RAAP-2	s__RAAP-2 sp003132165	GCA_003132165.1_PKWW01000045.1_28	137	FliO
GCA_003132205.1	96.5	p__Actinobacteriota	c__Acidimicrobiia	o__Acidimicrobiales	f__RAAP-2	g__RAAP-2	s__RAAP-2 sp003132205
GCA_003132305.1	99.15	p__Actinobacteriota	c__Acidimicrobiia	o__Acidimicrobiales	f__RAAP-2	g__RAAP-2	s__RAAP-2 sp003132305
GCA_003133005.1	78.59	p__Actinobacteriota	c__Acidimicrobiia	o__Acidimicrobiales	f__RAAP-2	g__RAAP-2	s__RAAP-2 sp003133005
GCA_003133075.1	88.77	p__Actinobacteriota	c__Acidimicrobiia	o__Acidimicrobiales	f__RAAP-2	g__RAAP-2	s__RAAP-2 sp003133075
GCA_003133125.1	94.78	p__Actinobacteriota	c__Acidimicrobiia	o__Acidimicrobiales	f__RAAP-2	g__RAAP-2	s__RAAP-2 sp003133125
GCA_003133405.1	93.16	p__Actinobacteriota	c__Acidimicrobiia	o__Acidimicrobiales	f__RAAP-2	g__RAAP-2	s__RAAP-2 sp003133405
GCA_003133665.1	93.86	p__Actinobacteriota	c__Acidimicrobiia	o__Acidimicrobiales	f__RAAP-2	g__RAAP-2	s__RAAP-2 sp003133665
GCA_003133685.1	98.28	p__Actinobacteriota	c__Acidimicrobiia	o__Acidimicrobiales	f__RAAP-2	g__RAAP-2	s__RAAP-2 sp003133685
GCA_003134515.1	93.64	p__Actinobacteriota	c__Acidimicrobiia	o__Acidimicrobiales	f__RAAP-2	g__RAAP-2	s__RAAP-2 sp003134515
GCA_003136415.1	94.78	p__Actinobacteriota	c__Acidimicrobiia	o__Acidimicrobiales	f__RAAP-2	g__RAAP-2	s__RAAP-2 sp003136415
GCA_003136495.1	76.5	p__Actinobacteriota	c__Acidimicrobiia	o__Acidimicrobiales	f__RAAP-2	g__RAAP-2	s__RAAP-2 sp003136495
GCA_003138815.1	99.15	p__Actinobacteriota	c__Acidimicrobiia	o__Acidimicrobiales	f__RAAP-2	g__RAAP-2	s__RAAP-2 sp003138815
GCA_003138895.1	91.95	p__Actinobacteriota	c__Acidimicrobiia	o__Acidimicrobiales	f__RAAP-2	g__RAAP-2	s__RAAP-2 sp003138895
GCA_003141095.1	97.15	p__Actinobacteriota	c__Acidimicrobiia	o__Acidimicrobiales	f__RAAP-2	g__RAAP-2	s__RAAP-2 sp003141095
GCA_003141815.1	93.07	p__Actinobacteriota	c__Acidimicrobiia	o__Acidimicrobiales	f__RAAP-2	g__RAAP-2	s__RAAP-2 sp003141815
GCA_003142095.1	98.29	p__Actinobacteriota	c__Acidimicrobiia	o__Acidimicrobiales	f__RAAP-2	g__RAAP-2	s__RAAP-2 sp003142095
GCA_003151555.1	75.53	p__Actinobacteriota	c__Acidimicrobiia	o__Acidimicrobiales	f__RAAP-2	g__RAAP-2	s__RAAP-2 sp003151555
GCA_003152215.1	95.07	p__Actinobacteriota	c__Acidimicrobiia	o__Acidimicrobiales	f__RAAP-2	g__RAAP-2	s__RAAP-2 sp003152215
GCA_003152555.1	76.05	p__Actinobacteriota	c__Acidimicrobiia	o__Acidimicrobiales	f__RAAP-2	g__RAAP-2	s__RAAP-2 sp003152555
GCA_003155915.1	98.29	p__Actinobacteriota	c__Acidimicrobiia	o__Acidimicrobiales	f__RAAP-2	g__RAAP-2	s__RAAP-2 sp003155915
GCA_003158855.1	99.05	p__Actinobacteriota	c__Acidimicrobiia	o__Acidimicrobiales	f__RAAP-2	g__RAAP-2	s__RAAP-2 sp003158855
GCA_003160115.1	89.97	p__Actinobacteriota	c__Acidimicrobiia	o__Acidimicrobiales	f__RAAP-2	g__RAAP-2	s__RAAP-2 sp003160115
GCA_003162475.1	98.29	p__Actinobacteriota	c__Acidimicrobiia	o__Acidimicrobiales	f__RAAP-2	g__RAAP-2	s__RAAP-2 sp003162475
GCA_003163875.1	96.58	p__Actinobacteriota	c__Acidimicrobiia	o__Acidimicrobiales	f__RAAP-2	g__RAAP-2	s__RAAP-2 sp003163875
GCA_003167415.1	99.15	p__Actinobacteriota	c__Acidimicrobiia	o__Acidimicrobiales	f__RAAP-2	g__RAAP-2	s__RAAP-2 sp003167415
GCA_003168075.1	85.28	p__Actinobacteriota	c__Acidimicrobiia	o__Acidimicrobiales	f__RAAP-2	g__RAAP-2	s__RAAP-2 sp003168075
GCA_003170315.1	97.44	p__Actinobacteriota	c__Acidimicrobiia	o__Acidimicrobiales	f__RAAP-2	g__RAAP-2	s__RAAP-2 sp003170315
GCA_004282895.1	83.19	p__Actinobacteriota	c__Acidimicrobiia	o__Acidimicrobiales	f__SHLQ01	g__SHLQ01	s__SHLQ01 sp004282895
GCA_004366205.1	98.29	p__Actinobacteriota	c__Acidimicrobiia	o__Acidimicrobiales	f__SIRW01	g__SIRW01	s__SIRW01 sp004366205
GCA_003231975.1	95.73	p__Actinobacteriota	c__Acidimicrobiia	o__Acidimicrobiales	f__SZUA-35	g__SZUA-35	s__SZUA-35 sp003231975
GCA_000817105.1	90.17	p__Actinobacteriota	c__Acidimicrobiia	o__Acidimicrobiales	f__TK06	g__MedAcidi-G3	s__MedAcidi-G3 sp000817105
GCA_002457435.1	87.65	p__Actinobacteriota	c__Acidimicrobiia	o__Acidimicrobiales	f__TK06	g__MedAcidi-G3	s__MedAcidi-G3 sp002457435
GCA_002708935.1	95.73	p__Actinobacteriota	c__Acidimicrobiia	o__Acidimicrobiales	f__TK06	g__MedAcidi-G3	s__MedAcidi-G3 sp002708935
GCA_002713975.1	65.38	p__Actinobacteriota	c__Acidimicrobiia	o__Acidimicrobiales	f__TK06	g__MedAcidi-G3	s__MedAcidi-G3 sp002713975
GCA_002722565.1	97.86	p__Actinobacteriota	c__Acidimicrobiia	o__Acidimicrobiales	f__TK06	g__MedAcidi-G3	s__MedAcidi-G3 sp002722565
GCA_003445455.1	77.7	p__Actinobacteriota	c__Acidimicrobiia	o__Acidimicrobiales	f__TK06	g__MedAcidi-G3	s__MedAcidi-G3 sp003445455
GCA_004214275.1	84.19	p__Actinobacteriota	c__Acidimicrobiia	o__Acidimicrobiales	f__TK06	g__MedAcidi-G3	s__MedAcidi-G3 sp004214275
GCA_002331465.1	86.56	p__Actinobacteriota	c__Acidimicrobiia	o__Acidimicrobiales	f__TK06	g__UBA2110	s__UBA2110 sp002331465
GCA_002388005.1	92.23	p__Actinobacteriota	c__Acidimicrobiia	o__Acidimicrobiales	f__TK06	g__UBA2110	s__UBA2110 sp002388005
GCA_002705305.1	95.3	p__Actinobacteriota	c__Acidimicrobiia	o__Acidimicrobiales	f__TK06	g__UBA2110	s__UBA2110 sp002705305
GCA_002719335.1	85.7	p__Actinobacteriota	c__Acidimicrobiia	o__Acidimicrobiales	f__TK06	g__UBA2110	s__UBA2110 sp002719335
GCA_002296525.1	96.15	p__Actinobacteriota	c__Acidimicrobiia	o__Acidimicrobiales	f__TK06	g__UBA6944	s__UBA6944 sp002296525
GCA_002448715.1	95.01	p__Actinobacteriota	c__Acidimicrobiia	o__Acidimicrobiales	f__TK06	g__UBA6944	s__UBA6944 sp002448715
GCA_002721305.1	82.91	p__Actinobacteriota	c__Acidimicrobiia	o__Acidimicrobiales	f__TK06	g__UBA6944	s__UBA6944 sp002721305
GCA_002724355.1	84.62	p__Actinobacteriota	c__Acidimicrobiia	o__Acidimicrobiales	f__TK06	g__UBA6944	s__UBA6944 sp002724355
GCA_002470695.1	91.69	p__Actinobacteriota	c__Acidimicrobiia	o__Acidimicrobiales	f__TK06	g__UBA7388	s__UBA7388 sp002470695
GCA_002731665.1	60.34	p__Actinobacteriota	c__Acidimicrobiia	o__Acidimicrobiales	f__TK06	g__UBA9040	s__UBA9040 sp002731665
GCA_003452475.1	73.09	p__Actinobacteriota	c__Acidimicrobiia	o__Acidimicrobiales	f__TK06	g__UBA9040	s__UBA9040 sp003452475
GCA_003485885.1	77.91	p__Actinobacteriota	c__Acidimicrobiia	o__Acidimicrobiales	f__UBA10347	g__UBA10347	s__UBA10347 sp003485885
GCA_003697065.1	96.58	p__Actinobacteriota	c__Acidimicrobiia	o__Acidimicrobiales	f__UBA11606	g__J010	s__J010 sp003697065
GCA_003231645.1	94.02	p__Actinobacteriota	c__Acidimicrobiia	o__Acidimicrobiales	f__UBA11606	g__SZUA-87	s__SZUA-87 sp003231645
GCA_002694825.1	89.74	p__Actinobacteriota	c__Acidimicrobiia	o__Acidimicrobiales	f__UBA11606	g__UBA11606	s__UBA11606 sp002694825
GCA_002699625.1	84.05	p__Actinobacteriota	c__Acidimicrobiia	o__Acidimicrobiales	f__UBA11606	g__UBA11606	s__UBA11606 sp002699625
GCA_002729125.1	90.98	p__Actinobacteriota	c__Acidimicrobiia	o__Acidimicrobiales	f__UBA11606	g__UBA11606	s__UBA11606 sp002729125
GCA_005787345.1	86.57	p__Actinobacteriota	c__Acidimicrobiia	o__Acidimicrobiales	f__UBA8139	g__F1-20-MAGs160	s__F1-20-MAGs160 sp005787345
GCA_007121465.1	92.55	p__Actinobacteriota	c__Acidimicrobiia	o__Acidimicrobiales	f__UBA8139	g__SKKL01	s__SKKL01 sp007121465	GCA_007121465.1_SKKL01000006.1_12	180	FliO
GCA_002403895.1	78.6	p__Actinobacteriota	c__Acidimicrobiia	o__Acidimicrobiales	f__UBA8139	g__UBA4742	s__UBA4742 sp002403895
GCA_003139255.1	94.59	p__Actinobacteriota	c__Acidimicrobiia	o__Acidimicrobiales	f__UBA8190	g__Bog-564	s__Bog-564 sp003139255
GCA_003131945.1	77.22	p__Actinobacteriota	c__Acidimicrobiia	o__Acidimicrobiales	f__UBA8190	g__Palsa-661	s__Palsa-661 sp003131945
GCA_003151475.1	97.91	p__Actinobacteriota	c__Acidimicrobiia	o__Acidimicrobiales	f__UBA8190	g__Palsa-661	s__Palsa-661 sp003151475
GCA_003151955.1	96.01	p__Actinobacteriota	c__Acidimicrobiia	o__Acidimicrobiales	f__UBA8190	g__PALSA-743	s__PALSA-743 sp003151955
GCA_003453695.1	82.32	p__Actinobacteriota	c__Acidimicrobiia	o__Acidimicrobiales	f__UBA8190	g__UBA8190	s__UBA8190 sp003453695
GCA_000817095.1	63.59	p__Actinobacteriota	c__Acidimicrobiia	o__Acidimicrobiales	f__UBA8592	g__MedAcidi-G2A	s__MedAcidi-G2A sp000817095
GCA_002171605.1	80.34	p__Actinobacteriota	c__Acidimicrobiia	o__Acidimicrobiales	f__UBA8592	g__MedAcidi-G2A	s__MedAcidi-G2A sp002171605
GCA_002295705.1	81.81	p__Actinobacteriota	c__Acidimicrobiia	o__Acidimicrobiales	f__UBA8592	g__MedAcidi-G2A	s__MedAcidi-G2A sp002295705
GCA_002341185.1	95.73	p__Actinobacteriota	c__Acidimicrobiia	o__Acidimicrobiales	f__UBA8592	g__MedAcidi-G2A	s__MedAcidi-G2A sp002341185
GCA_002380145.1	65.1	p__Actinobacteriota	c__Acidimicrobiia	o__Acidimicrobiales	f__UBA8592	g__MedAcidi-G2A	s__MedAcidi-G2A sp002380145
GCA_002500385.1	78.98	p__Actinobacteriota	c__Acidimicrobiia	o__Acidimicrobiales	f__UBA8592	g__MedAcidi-G2A	s__MedAcidi-G2A sp002500385
GCA_002709645.1	81.55	p__Actinobacteriota	c__Acidimicrobiia	o__Acidimicrobiales	f__UBA8592	g__MedAcidi-G2A	s__MedAcidi-G2A sp002709645
GCA_002712325.1	79.63	p__Actinobacteriota	c__Acidimicrobiia	o__Acidimicrobiales	f__UBA8592	g__MedAcidi-G2A	s__MedAcidi-G2A sp002712325
GCA_002712415.1	75.86	p__Actinobacteriota	c__Acidimicrobiia	o__Acidimicrobiales	f__UBA8592	g__MedAcidi-G2A	s__MedAcidi-G2A sp002712415
GCA_002713485.1	75.21	p__Actinobacteriota	c__Acidimicrobiia	o__Acidimicrobiales	f__UBA8592	g__MedAcidi-G2A	s__MedAcidi-G2A sp002713485
GCA_002713605.1	54.31	p__Actinobacteriota	c__Acidimicrobiia	o__Acidimicrobiales	f__UBA8592	g__MedAcidi-G2A	s__MedAcidi-G2A sp002713605
GCA_002719235.1	73.79	p__Actinobacteriota	c__Acidimicrobiia	o__Acidimicrobiales	f__UBA8592	g__MedAcidi-G2A	s__MedAcidi-G2A sp002719235
GCA_002703045.1	73.08	p__Actinobacteriota	c__Acidimicrobiia	o__Acidimicrobiales	f__UBA8592	g__UBA8592	s__UBA8592 sp002703045
GCA_002715405.1	59.09	p__Actinobacteriota	c__Acidimicrobiia	o__Acidimicrobiales	f__UBA8592	g__UBA8592	s__UBA8592 sp002715405
GCA_002715425.1	59.66	p__Actinobacteriota	c__Acidimicrobiia	o__Acidimicrobiales	f__UBA8592	g__UBA8592	s__UBA8592 sp002715425
GCA_002720485.1	66.5	p__Actinobacteriota	c__Acidimicrobiia	o__Acidimicrobiales	f__UBA8592	g__UBA8592	s__UBA8592 sp002720485
GCA_002722525.1	68	p__Actinobacteriota	c__Acidimicrobiia	o__Acidimicrobiales	f__UBA8592	g__UBA8592	s__UBA8592 sp002722525
GCA_002724825.1	86.75	p__Actinobacteriota	c__Acidimicrobiia	o__Acidimicrobiales	f__UBA8592	g__UBA8592	s__UBA8592 sp002724825
GCA_003577105.1	97.44	p__Actinobacteriota	c__Acidimicrobiia	o__ATN3	f__ATN3	g__ATN3	s__ATN3 sp003577105
GCF_001023575.1	99.15	p__Actinobacteriota	c__Acidimicrobiia	o__IMCC26256	f__IMCC26256	g__IMCC26256	s__IMCC26256 sp001023575
GCA_003140175.1	96.39	p__Actinobacteriota	c__Acidimicrobiia	o__IMCC26256	f__PALSA-555	g__PALSA-555	s__PALSA-555 sp003140175
GCA_005773635.1	95.54	p__Actinobacteriota	c__Acidimicrobiia	o__IMCC26256	f__PALSA-610	g__F1-120-MAGs023	s__F1-120-MAGs023 sp005773635	GCA_005773635.1_SXHN01000043.1_42	142	FliO
GCA_005772765.1	87.84	p__Actinobacteriota	c__Acidimicrobiia	o__IMCC26256	f__PALSA-610	g__F1-120-MAGs055	s__F1-120-MAGs055 sp005772765	GCA_005772765.1_SXIR01000037.1_6	133	FliO
GCA_005779395.1	93.64	p__Actinobacteriota	c__Acidimicrobiia	o__IMCC26256	f__PALSA-610	g__F1-120-MAGs055	s__F1-120-MAGs055 sp005779395	GCA_005779395.1_SXJP01000052.1_146	146	FliO
GCA_003134555.1	98.2	p__Actinobacteriota	c__Acidimicrobiia	o__IMCC26256	f__PALSA-610	g__PALSA-610	s__PALSA-610 sp003134555
GCA_005779345.1	65.67	p__Actinobacteriota	c__Acidimicrobiia	o__IMCC26256	f__PALSA-610	g__SXJQ01	s__SXJQ01 sp005779345
GCA_000384495.1	53.45	p__Actinobacteriota	c__Acidimicrobiia	o__TMED189	f__TMED189	g__TMED189	s__TMED189 sp000384495
GCA_002169115.2	53.45	p__Actinobacteriota	c__Acidimicrobiia	o__TMED189	f__TMED189	g__TMED189	s__TMED189 sp002169115
GCA_002169845.1	60.11	p__Actinobacteriota	c__Acidimicrobiia	o__TMED189	f__TMED189	g__TMED189	s__TMED189 sp002169845
GCA_002308095.1	52.06	p__Actinobacteriota	c__Acidimicrobiia	o__TMED189	f__TMED189	g__TMED189	s__TMED189 sp002308095
GCA_002683085.1	68.38	p__Actinobacteriota	c__Acidimicrobiia	o__TMED189	f__TMED189	g__TMED189	s__TMED189 sp002683085
GCA_002724835.1	65.81	p__Actinobacteriota	c__Acidimicrobiia	o__TMED189	f__TMED189	g__TMED189	s__TMED189 sp002724835
GCA_003213165.1	68.38	p__Actinobacteriota	c__Acidimicrobiia	o__TMED189	f__TMED189	g__TMED189	s__TMED189 sp003213165
GCA_003213625.1	70.94	p__Actinobacteriota	c__Acidimicrobiia	o__TMED189	f__TMED189	g__TMED189	s__TMED189 sp003213625
GCA_003281085.1	68.38	p__Actinobacteriota	c__Acidimicrobiia	o__TMED189	f__TMED189	g__TMED189	s__TMED189 sp003281085
GCA_003282445.1	77.78	p__Actinobacteriota	c__Acidimicrobiia	o__TMED189	f__TMED189	g__TMED189	s__TMED189 sp003282445
GCA_004213405.1	53.09	p__Actinobacteriota	c__Acidimicrobiia	o__TMED189	f__TMED189	g__TMED189	s__TMED189 sp004213405
GCA_004214055.1	61.54	p__Actinobacteriota	c__Acidimicrobiia	o__TMED189	f__TMED189	g__TMED189	s__TMED189 sp004214055
GCA_002352645.1	95.73	p__Actinobacteriota	c__Acidimicrobiia	o__UBA2766	f__UBA2766	g__UBA2766	s__UBA2766 sp002352645	GCA_002352645.1_DEIU01000014.1_9	161	FliO
GCA_002238785.1	94.87	p__Actinobacteriota	c__Acidimicrobiia	o__UBA5794	f__Bin76	g__Bin76	s__Bin76 sp002238785
GCA_004283105.1	82.3	p__Actinobacteriota	c__Acidimicrobiia	o__UBA5794	f__SHLN01	g__SHLN01	s__SHLN01 sp004283105
GCA_003229305.1	65.52	p__Actinobacteriota	c__Acidimicrobiia	o__UBA5794	f__SZUA-232	g__SZUA-232	s__SZUA-232 sp003229305	GCA_003229305.1_QIDH01000029.1_29	117	FliO
GCA_001767695.1	91.88	p__Actinobacteriota	c__Acidimicrobiia	o__UBA5794	f__UBA11373	g__RBG-16-68-21	s__RBG-16-68-21 sp001767695
GCA_003486285.1	64.4	p__Actinobacteriota	c__Acidimicrobiia	o__UBA5794	f__UBA11373	g__UBA11373	s__UBA11373 sp003486285
GCA_002897675.1	95.73	p__Actinobacteriota	c__Acidimicrobiia	o__UBA5794	f__UBA4744	g__BMS3Bbin01	s__BMS3Bbin01 sp002897675
GCA_002403855.1	92.31	p__Actinobacteriota	c__Acidimicrobiia	o__UBA5794	f__UBA4744	g__UBA4744	s__UBA4744 sp002403855
GCA_003648875.1	86.32	p__Actinobacteriota	c__Acidimicrobiia	o__UBA5794	f__UBA5794	g__B3-G11	s__B3-G11 sp003648875
GCA_004356175.1	61.87	p__Actinobacteriota	c__Acidimicrobiia	o__UBA5794	f__UBA5794	g__B3-G11	s__B3-G11 sp004356175
GCA_002898115.1	71.28	p__Actinobacteriota	c__Acidimicrobiia	o__UBA5794	f__UBA5794	g__BMS3BBIN02	s__BMS3BBIN02 sp002898115	GCA_002898115.1_GBE23877.1	143	FliO
GCA_003235475.1	97.36	p__Actinobacteriota	c__Acidimicrobiia	o__UBA5794	f__UBA5794	g__SZUA-442	s__SZUA-442 sp003235475
GCA_002418265.1	99.15	p__Actinobacteriota	c__Acidimicrobiia	o__UBA5794	f__UBA5794	g__UBA5794	s__UBA5794 sp002418265
GCA_002450985.1	84.91	p__Actinobacteriota	c__Acidimicrobiia	o__UBA5794	f__UBA5794	g__UBA6912	s__UBA6912 sp002450985
GCA_003388545.1	88.89	p__Actinobacteriota	c__Acidimicrobiia	o__UBA5794	f__ZC4RG35	g__MA-ANB-1	s__MA-ANB-1 sp003388545
GCA_003230435.1	78.89	p__Actinobacteriota	c__Acidimicrobiia	o__UBA5794	f__ZC4RG35	g__SZUA-217	s__SZUA-217 sp003230435
GCA_004356805.1	82.48	p__Actinobacteriota	c__Acidimicrobiia	o__UBA5794	f__ZC4RG35	g__SZUA-217	s__SZUA-217 sp004356805
GCA_003242515.1	92.31	p__Actinobacteriota	c__Acidimicrobiia	o__UBA5794	f__ZC4RG35	g__ZC4RG35	s__ZC4RG35 sp003242515	GCA_003242515.1_PZN32626.1	149	FliO
GCF_000015025.1	98.75	p__Actinobacteriota	c__Actinomycetia	o__Acidothermales	f__Acidothermaceae	g__Acidothermus	s__Acidothermus cellulolyticus	GCF_000015025.1_WP_011719692.1	139	FliO
GCA_003134755.1	78.35	p__Actinobacteriota	c__Actinomycetia	o__Acidothermales	f__Acidothermaceae	g__PALSA-607	s__PALSA-607 sp003134755
GCF_001457435.1	100	p__Actinobacteriota	c__Actinomycetia	o__Actinomycetales	f__Actinomycetaceae	g__Actinobaculum	s__Actinobaculum massiliense
GCF_900102025.1	98.7	p__Actinobacteriota	c__Actinomycetia	o__Actinomycetales	f__Actinomycetaceae	g__Actinobaculum	s__Actinobaculum suis
GCF_900444995.1	99.53	p__Actinobacteriota	c__Actinomycetia	o__Actinomycetales	f__Actinomycetaceae	g__Actinomyces	s__Actinomyces bovis
GCF_003860075.1	100	p__Actinobacteriota	c__Actinomycetia	o__Actinomycetales	f__Actinomycetaceae	g__Actinomyces	s__Actinomyces bowdenii
GCF_000429225.1	99.53	p__Actinobacteriota	c__Actinomycetia	o__Actinomycetales	f__Actinomycetaceae	g__Actinomyces	s__Actinomyces dentalis
GCF_002072185.1	99.49	p__Actinobacteriota	c__Actinomycetia	o__Actinomycetales	f__Actinomycetaceae	g__Actinomyces	s__Actinomyces denticolens
GCF_002072175.1	100	p__Actinobacteriota	c__Actinomycetia	o__Actinomycetales	f__Actinomycetaceae	g__Actinomyces	s__Actinomyces gaoshouyii
GCF_000429265.1	100	p__Actinobacteriota	c__Actinomycetia	o__Actinomycetales	f__Actinomycetaceae	g__Actinomyces	s__Actinomyces gerencseriae
GCF_900098745.1	99.53	p__Actinobacteriota	c__Actinomycetia	o__Actinomycetales	f__Actinomycetaceae	g__Actinomyces	s__Actinomyces glycerinitolerans
GCF_000239695.1	100	p__Actinobacteriota	c__Actinomycetia	o__Actinomycetales	f__Actinomycetaceae	g__Actinomyces	s__Actinomyces graevenitzii
GCF_900637165.1	100	p__Actinobacteriota	c__Actinomycetia	o__Actinomycetales	f__Actinomycetaceae	g__Actinomyces	s__Actinomyces howellii
GCF_000711965.1	100	p__Actinobacteriota	c__Actinomycetia	o__Actinomycetales	f__Actinomycetaceae	g__Actinomyces	s__Actinomyces israelii
GCF_006546835.1	100	p__Actinobacteriota	c__Actinomycetia	o__Actinomycetales	f__Actinomycetaceae	g__Actinomyces	s__Actinomyces johnsonii
GCF_000269805.1	99.96	p__Actinobacteriota	c__Actinomycetia	o__Actinomycetales	f__Actinomycetaceae	g__Actinomyces	s__Actinomyces massiliensis
GCF_001956585.1	100	p__Actinobacteriota	c__Actinomycetia	o__Actinomycetales	f__Actinomycetaceae	g__Actinomyces	s__Actinomyces naeslundii
GCF_004104015.1	99.76	p__Actinobacteriota	c__Actinomycetia	o__Actinomycetales	f__Actinomycetaceae	g__Actinomyces	s__Actinomyces oricola
GCF_006546825.1	100	p__Actinobacteriota	c__Actinomycetia	o__Actinomycetales	f__Actinomycetaceae	g__Actinomyces	s__Actinomyces oris
GCF_001553935.1	99.76	p__Actinobacteriota	c__Actinomycetia	o__Actinomycetales	f__Actinomycetaceae	g__Actinomyces	s__Actinomyces oris_A
GCF_001929375.1	99.53	p__Actinobacteriota	c__Actinomycetia	o__Actinomycetales	f__Actinomycetaceae	g__Actinomyces	s__Actinomyces oris_B
GCF_001937445.1	100	p__Actinobacteriota	c__Actinomycetia	o__Actinomycetales	f__Actinomycetaceae	g__Actinomyces	s__Actinomyces oris_C
GCF_001937665.1	99.76	p__Actinobacteriota	c__Actinomycetia	o__Actinomycetales	f__Actinomycetaceae	g__Actinomyces	s__Actinomyces oris_D
GCF_005696555.1	100	p__Actinobacteriota	c__Actinomycetia	o__Actinomycetales	f__Actinomycetaceae	g__Actinomyces	s__Actinomyces oris_E
GCF_001553565.1	100	p__Actinobacteriota	c__Actinomycetia	o__Actinomycetales	f__Actinomycetaceae	g__Actinomyces	s__Actinomyces radicidentis
GCF_900103885.1	99.53	p__Actinobacteriota	c__Actinomycetia	o__Actinomycetales	f__Actinomycetaceae	g__Actinomyces	s__Actinomyces ruminicola
GCF_900637295.1	100	p__Actinobacteriota	c__Actinomycetia	o__Actinomycetales	f__Actinomycetaceae	g__Actinomyces	s__Actinomyces slackii
GCF_000195595.1	99.76	p__Actinobacteriota	c__Actinomycetia	o__Actinomycetales	f__Actinomycetaceae	g__Actinomyces	s__Actinomyces sp000195595
GCF_000220835.1	99.29	p__Actinobacteriota	c__Actinomycetia	o__Actinomycetales	f__Actinomycetaceae	g__Actinomyces	s__Actinomyces sp000220835
GCF_001278845.1	99.53	p__Actinobacteriota	c__Actinomycetia	o__Actinomycetales	f__Actinomycetaceae	g__Actinomyces	s__Actinomyces sp001278845
GCF_002154335.2	88.96	p__Actinobacteriota	c__Actinomycetia	o__Actinomycetales	f__Actinomycetaceae	g__Actinomyces	s__Actinomyces sp002154335
GCF_004102025.1	99.53	p__Actinobacteriota	c__Actinomycetia	o__Actinomycetales	f__Actinomycetaceae	g__Actinomyces	s__Actinomyces sp002895425
GCF_002999235.1	99.29	p__Actinobacteriota	c__Actinomycetia	o__Actinomycetales	f__Actinomycetaceae	g__Actinomyces	s__Actinomyces sp002999235
GCF_003606385.1	96.76	p__Actinobacteriota	c__Actinomycetia	o__Actinomycetales	f__Actinomycetaceae	g__Actinomyces	s__Actinomyces sp003606385
GCF_004010955.1	99.53	p__Actinobacteriota	c__Actinomycetia	o__Actinomycetales	f__Actinomycetaceae	g__Actinomyces	s__Actinomyces sp004010955
GCF_004798665.1	99.53	p__Actinobacteriota	c__Actinomycetia	o__Actinomycetales	f__Actinomycetaceae	g__Actinomyces	s__Actinomyces sp004798665
GCF_900323545.1	100	p__Actinobacteriota	c__Actinomycetia	o__Actinomycetales	f__Actinomycetaceae	g__Actinomyces	s__Actinomyces sp900323545
GCA_900002405.1	98.68	p__Actinobacteriota	c__Actinomycetia	o__Actinomycetales	f__Actinomycetaceae	g__Actinomyces	s__Actinomyces succiniciruminis
GCF_000295095.1	99.76	p__Actinobacteriota	c__Actinomycetia	o__Actinomycetales	f__Actinomycetaceae	g__Actinomyces	s__Actinomyces timonensis
GCF_000159035.1	96.24	p__Actinobacteriota	c__Actinomycetia	o__Actinomycetales	f__Actinomycetaceae	g__Actinomyces	s__Actinomyces urogenitalis
GCF_900637975.1	100	p__Actinobacteriota	c__Actinomycetia	o__Actinomycetales	f__Actinomycetaceae	g__Actinomyces	s__Actinomyces viscosus
GCF_001687305.1	98.82	p__Actinobacteriota	c__Actinomycetia	o__Actinomycetales	f__Actinomycetaceae	g__Actinomyces	s__Actinomyces vulturis
GCF_900187855.1	97.63	p__Actinobacteriota	c__Actinomycetia	o__Actinomycetales	f__Actinomycetaceae	g__Actinomyces_I	s__Actinomyces_I minihominis
GCF_003957255.1	100	p__Actinobacteriota	c__Actinomycetia	o__Actinomycetales	f__Actinomycetaceae	g__Actinotignum	s__Actinotignum sanguinis
GCF_000724605.1	100	p__Actinobacteriota	c__Actinomycetia	o__Actinomycetales	f__Actinomycetaceae	g__Actinotignum	s__Actinotignum schaalii
GCF_000411135.1	99.12	p__Actinobacteriota	c__Actinomycetia	o__Actinomycetales	f__Actinomycetaceae	g__Actinotignum	s__Actinotignum schaalii_A
GCF_900155575.1	98.25	p__Actinobacteriota	c__Actinomycetia	o__Actinomycetales	f__Actinomycetaceae	g__Actinotignum	s__Actinotignum timonense
GCF_000420445.1	99.78	p__Actinobacteriota	c__Actinomycetia	o__Actinomycetales	f__Actinomycetaceae	g__Actinotignum	s__Actinotignum urinale
GCF_003123745.1	97.27	p__Actinobacteriota	c__Actinomycetia	o__Actinomycetales	f__Actinomycetaceae	g__Ancrocorticia	s__Ancrocorticia populi
GCF_000466165.1	98.75	p__Actinobacteriota	c__Actinomycetia	o__Actinomycetales	f__Actinomycetaceae	g__Ancrocorticia	s__Ancrocorticia sp000466165
GCF_005886335.1	99.17	p__Actinobacteriota	c__Actinomycetia	o__Actinomycetales	f__Actinomycetaceae	g__Ancrocorticia	s__Ancrocorticia sp001652275
GCF_003073475.1	99.23	p__Actinobacteriota	c__Actinomycetia	o__Actinomycetales	f__Actinomycetaceae	g__Ancrocorticia	s__Ancrocorticia sp003073475
GCF_000092365.1	97.99	p__Actinobacteriota	c__Actinomycetia	o__Actinomycetales	f__Actinomycetaceae	g__Arcanobacterium	s__Arcanobacterium haemolyticum
GCF_900105865.1	98.85	p__Actinobacteriota	c__Actinomycetia	o__Actinomycetales	f__Actinomycetaceae	g__Arcanobacterium	s__Arcanobacterium phocae
GCF_900604515.1	99.71	p__Actinobacteriota	c__Actinomycetia	o__Actinomycetales	f__Actinomycetaceae	g__Arcanobacterium_A	s__Arcanobacterium_A ihumii
GCF_000758825.1	96.55	p__Actinobacteriota	c__Actinomycetia	o__Actinomycetales	f__Actinomycetaceae	g__Arcanobacterium_A	s__Arcanobacterium_A sp000758825
GCF_004331995.1	99.71	p__Actinobacteriota	c__Actinomycetia	o__Actinomycetales	f__Actinomycetaceae	g__Arcanobacterium_A	s__Arcanobacterium_A sp004331995
GCF_900119495.1	99.71	p__Actinobacteriota	c__Actinomycetia	o__Actinomycetales	f__Actinomycetaceae	g__Arcanobacterium_A	s__Arcanobacterium_A urinimassiliense
GCF_003752405.1	100	p__Actinobacteriota	c__Actinomycetia	o__Actinomycetales	f__Actinomycetaceae	g__Bogoriella	s__Bogoriella caseilytica
GCF_001907245.1	96.8	p__Actinobacteriota	c__Actinomycetia	o__Actinomycetales	f__Actinomycetaceae	g__Boudabousia	s__Boudabousia liubingyangii
GCF_001936115.1	98.01	p__Actinobacteriota	c__Actinomycetia	o__Actinomycetales	f__Actinomycetaceae	g__Boudabousia	s__Boudabousia marimammalium
GCF_001856685.1	98.46	p__Actinobacteriota	c__Actinomycetia	o__Actinomycetales	f__Actinomycetaceae	g__Boudabousia	s__Boudabousia tangfeifanii
GCF_001907295.1	98.75	p__Actinobacteriota	c__Actinomycetia	o__Actinomycetales	f__Actinomycetaceae	g__Bowdeniella	s__Bowdeniella nasicola
GCF_900107735.1	98.75	p__Actinobacteriota	c__Actinomycetia	o__Actinomycetales	f__Actinomycetaceae	g__Bowdeniella	s__Bowdeniella nasicola_A
GCF_001907235.1	99.29	p__Actinobacteriota	c__Actinomycetia	o__Actinomycetales	f__Actinomycetaceae	g__Buchananella	s__Buchananella hordeovulneris
GCF_001375495.1	99.51	p__Actinobacteriota	c__Actinomycetia	o__Actinomycetales	f__Actinomycetaceae	g__Flaviflexus	s__Flaviflexus massiliensis
GCF_003952265.1	99.51	p__Actinobacteriota	c__Actinomycetia	o__Actinomycetales	f__Actinomycetaceae	g__Flaviflexus	s__Flaviflexus salsibiostraticola
GCF_003971195.1	99.79	p__Actinobacteriota	c__Actinomycetia	o__Actinomycetales	f__Actinomycetaceae	g__Flaviflexus	s__Flaviflexus sp003971195
GCF_003814705.1	100	p__Actinobacteriota	c__Actinomycetia	o__Actinomycetales	f__Actinomycetaceae	g__Georgenia	s__Georgenia muralis
GCF_002563695.1	100	p__Actinobacteriota	c__Actinomycetia	o__Actinomycetales	f__Actinomycetaceae	g__Georgenia	s__Georgenia soli
GCF_003991205.1	99.23	p__Actinobacteriota	c__Actinomycetia	o__Actinomycetales	f__Actinomycetaceae	g__Georgenia	s__Georgenia sp003991205	GCF_003991205.1_WP_127126444.1	217	FliO
GCF_006352065.1	99.23	p__Actinobacteriota	c__Actinomycetia	o__Actinomycetales	f__Actinomycetaceae	g__Georgenia	s__Georgenia sp006352065	GCF_006352065.1_WP_139927096.1	222	FliO
GCF_000159015.1	99.01	p__Actinobacteriota	c__Actinomycetia	o__Actinomycetales	f__Actinomycetaceae	g__Gleimia	s__Gleimia coleocanis
GCF_002871995.1	99.05	p__Actinobacteriota	c__Actinomycetia	o__Actinomycetales	f__Actinomycetaceae	g__Gleimia	s__Gleimia europaea_A
GCF_000411155.1	99.53	p__Actinobacteriota	c__Actinomycetia	o__Actinomycetales	f__Actinomycetaceae	g__Gleimia	s__Gleimia europaea_B
GCF_002871945.1	99.05	p__Actinobacteriota	c__Actinomycetia	o__Actinomycetales	f__Actinomycetaceae	g__Gleimia	s__Gleimia hominis
GCF_900119695.1	99.53	p__Actinobacteriota	c__Actinomycetia	o__Actinomycetales	f__Actinomycetaceae	g__Gleimia	s__Gleimia urinae
GCF_900163555.1	99.72	p__Actinobacteriota	c__Actinomycetia	o__Actinomycetales	f__Actinomycetaceae	g__JB111	s__JB111 sp900163555
GCF_900199505.1	98.75	p__Actinobacteriota	c__Actinomycetia	o__Actinomycetales	f__Actinomycetaceae	g__KH17	s__KH17 sp900199505
GCF_900604955.1	98.26	p__Actinobacteriota	c__Actinomycetia	o__Actinomycetales	f__Actinomycetaceae	g__Marseille-P6182	s__Marseille-P6182 sp900604955
GCF_000146285.1	100	p__Actinobacteriota	c__Actinomycetia	o__Actinomycetales	f__Actinomycetaceae	g__Mobiluncus	s__Mobiluncus curtisii	GCF_000146285.1_WP_004007562.1	322	FliO
GCF_000160615.1	99.05	p__Actinobacteriota	c__Actinomycetia	o__Actinomycetales	f__Actinomycetaceae	g__Mobiluncus	s__Mobiluncus mulieris	GCF_000160615.1_WP_004013729.1	231	FliO
GCF_900116375.1	100	p__Actinobacteriota	c__Actinomycetia	o__Actinomycetales	f__Actinomycetaceae	g__Oceanitalea	s__Oceanitalea nanhaiensis	GCF_900116375.1_WP_110851542.1	133	FliO
GCF_006349365.1	97.5	p__Actinobacteriota	c__Actinomycetia	o__Actinomycetales	f__Actinomycetaceae	g__Oceanitalea	s__Oceanitalea sp006349365	GCF_006349365.1_WP_139071011.1	127	FliO
GCF_900128465.1	86.71	p__Actinobacteriota	c__Actinomycetia	o__Actinomycetales	f__Actinomycetaceae	g__Pauljensenia	s__Pauljensenia bouchesdurhonensis
GCF_003858455.1	100	p__Actinobacteriota	c__Actinomycetia	o__Actinomycetales	f__Actinomycetaceae	g__Pauljensenia	s__Pauljensenia canis
GCF_000364865.1	98.58	p__Actinobacteriota	c__Actinomycetia	o__Actinomycetales	f__Actinomycetaceae	g__Pauljensenia	s__Pauljensenia cardiffensis
GCF_900499005.1	99.05	p__Actinobacteriota	c__Actinomycetia	o__Actinomycetales	f__Actinomycetaceae	g__Pauljensenia	s__Pauljensenia culturomici
GCF_000429245.1	100	p__Actinobacteriota	c__Actinomycetia	o__Actinomycetales	f__Actinomycetaceae	g__Pauljensenia	s__Pauljensenia georgiae
GCF_001746855.1	66.19	p__Actinobacteriota	c__Actinomycetia	o__Actinomycetales	f__Actinomycetaceae	g__Pauljensenia	s__Pauljensenia hongkongensis
GCF_900155595.1	99.05	p__Actinobacteriota	c__Actinomycetia	o__Actinomycetales	f__Actinomycetaceae	g__Pauljensenia	s__Pauljensenia mediterranea
GCF_900105015.1	97.63	p__Actinobacteriota	c__Actinomycetia	o__Actinomycetales	f__Actinomycetaceae	g__Pauljensenia	s__Pauljensenia meyeri
GCF_900445025.1	99.76	p__Actinobacteriota	c__Actinomycetia	o__Actinomycetales	f__Actinomycetaceae	g__Pauljensenia	s__Pauljensenia odontolytica
GCF_000154225.1	100	p__Actinobacteriota	c__Actinomycetia	o__Actinomycetales	f__Actinomycetaceae	g__Pauljensenia	s__Pauljensenia odontolytica_A
GCF_002847525.1	100	p__Actinobacteriota	c__Actinomycetia	o__Actinomycetales	f__Actinomycetaceae	g__Pauljensenia	s__Pauljensenia odontolytica_B
GCF_005696695.1	100	p__Actinobacteriota	c__Actinomycetia	o__Actinomycetales	f__Actinomycetaceae	g__Pauljensenia	s__Pauljensenia odontolytica_C
GCF_900120245.1	100	p__Actinobacteriota	c__Actinomycetia	o__Actinomycetales	f__Actinomycetaceae	g__Pauljensenia	s__Pauljensenia pacaensis
GCF_000820725.1	96.32	p__Actinobacteriota	c__Actinomycetia	o__Actinomycetales	f__Actinomycetaceae	g__Pauljensenia	s__Pauljensenia polynesiensis
GCF_900155435.1	99.37	p__Actinobacteriota	c__Actinomycetia	o__Actinomycetales	f__Actinomycetaceae	g__Pauljensenia	s__Pauljensenia provencensis
GCF_001070855.1	100	p__Actinobacteriota	c__Actinomycetia	o__Actinomycetales	f__Actinomycetaceae	g__Pauljensenia	s__Pauljensenia pyogenes_A
GCF_900106055.1	99.29	p__Actinobacteriota	c__Actinomycetia	o__Actinomycetales	f__Actinomycetaceae	g__Pauljensenia	s__Pauljensenia radingae
GCF_000185285.1	100	p__Actinobacteriota	c__Actinomycetia	o__Actinomycetales	f__Actinomycetaceae	g__Pauljensenia	s__Pauljensenia sp000185285
GCF_000278725.1	100	p__Actinobacteriota	c__Actinomycetia	o__Actinomycetales	f__Actinomycetaceae	g__Pauljensenia	s__Pauljensenia sp000278725
GCF_000308055.1	99.84	p__Actinobacteriota	c__Actinomycetia	o__Actinomycetales	f__Actinomycetaceae	g__Pauljensenia	s__Pauljensenia sp000308055
GCF_000411415.1	100	p__Actinobacteriota	c__Actinomycetia	o__Actinomycetales	f__Actinomycetaceae	g__Pauljensenia	s__Pauljensenia sp000411415
GCF_000466265.1	99.53	p__Actinobacteriota	c__Actinomycetia	o__Actinomycetales	f__Actinomycetaceae	g__Pauljensenia	s__Pauljensenia sp000466265
GCF_000758755.1	99.53	p__Actinobacteriota	c__Actinomycetia	o__Actinomycetales	f__Actinomycetaceae	g__Pauljensenia	s__Pauljensenia sp000758755
GCF_001064145.1	100	p__Actinobacteriota	c__Actinomycetia	o__Actinomycetales	f__Actinomycetaceae	g__Pauljensenia	s__Pauljensenia sp001064145
GCF_001072465.1	100	p__Actinobacteriota	c__Actinomycetia	o__Actinomycetales	f__Actinomycetaceae	g__Pauljensenia	s__Pauljensenia sp001072465
GCF_001838165.1	100	p__Actinobacteriota	c__Actinomycetia	o__Actinomycetales	f__Actinomycetaceae	g__Pauljensenia	s__Pauljensenia sp001838165
GCA_900541895.1	97.47	p__Actinobacteriota	c__Actinomycetia	o__Actinomycetales	f__Actinomycetaceae	g__Pauljensenia	s__Pauljensenia sp900541895
GCA_900554605.1	68.88	p__Actinobacteriota	c__Actinomycetia	o__Actinomycetales	f__Actinomycetaceae	g__Pauljensenia	s__Pauljensenia sp900554605
GCA_900556405.1	65.54	p__Actinobacteriota	c__Actinomycetia	o__Actinomycetales	f__Actinomycetaceae	g__Pauljensenia	s__Pauljensenia sp900556405
GCF_000429105.1	99.88	p__Actinobacteriota	c__Actinomycetia	o__Actinomycetales	f__Actinomycetaceae	g__Pauljensenia	s__Pauljensenia suimastitidis
GCF_000296505.1	100	p__Actinobacteriota	c__Actinomycetia	o__Actinomycetales	f__Actinomycetaceae	g__Pauljensenia	s__Pauljensenia turicensis
GCF_000420425.1	100	p__Actinobacteriota	c__Actinomycetia	o__Actinomycetales	f__Actinomycetaceae	g__Pauljensenia	s__Pauljensenia vaccimaxillae
GCF_001469025.1	99.78	p__Actinobacteriota	c__Actinomycetia	o__Actinomycetales	f__Actinomycetaceae	g__Trueperella	s__Trueperella bernardiae
GCF_900637955.1	96.55	p__Actinobacteriota	c__Actinomycetia	o__Actinomycetales	f__Actinomycetaceae	g__Trueperella	s__Trueperella bialowiezensis
GCF_900460345.1	100	p__Actinobacteriota	c__Actinomycetia	o__Actinomycetales	f__Actinomycetaceae	g__Trueperella	s__Trueperella pyogenes
GCA_002304945.1	89.53	p__Actinobacteriota	c__Actinomycetia	o__Actinomycetales	f__Actinomycetaceae	g__UBA1383	s__UBA1383 sp002304945
GCA_002305415.1	97.08	p__Actinobacteriota	c__Actinomycetia	o__Actinomycetales	f__Actinomycetaceae	g__UBA1383	s__UBA1383 sp002305415
GCF_000420065.1	99.53	p__Actinobacteriota	c__Actinomycetia	o__Actinomycetales	f__Actinomycetaceae	g__Varibaculum	s__Varibaculum cambriense
GCA_000508625.1	97.77	p__Actinobacteriota	c__Actinomycetia	o__Actinomycetales	f__Actinomycetaceae	g__Varibaculum	s__Varibaculum cambriense_A
GCF_002848005.1	99.29	p__Actinobacteriota	c__Actinomycetia	o__Actinomycetales	f__Actinomycetaceae	g__Varibaculum	s__Varibaculum cambriense_B
GCF_900106855.1	99.53	p__Actinobacteriota	c__Actinomycetia	o__Actinomycetales	f__Actinomycetaceae	g__Varibaculum	s__Varibaculum sp900106855
GCA_900545825.1	99.76	p__Actinobacteriota	c__Actinomycetia	o__Actinomycetales	f__Actinomycetaceae	g__Varibaculum	s__Varibaculum sp900545825
GCA_900120415.1	99.29	p__Actinobacteriota	c__Actinomycetia	o__Actinomycetales	f__Actinomycetaceae	g__Varibaculum	s__Varibaculum timonense
GCF_900604285.1	99.53	p__Actinobacteriota	c__Actinomycetia	o__Actinomycetales	f__Actinomycetaceae	g__Varibaculum	s__Varibaculum vaginae
GCF_000420405.1	100	p__Actinobacteriota	c__Actinomycetia	o__Actinomycetales	f__Actinomycetaceae	g__Winkia	s__Winkia neuii
GCF_002849225.1	99.37	p__Actinobacteriota	c__Actinomycetia	o__Actinomycetales	f__Actinomycetaceae	g__Winkia	s__Winkia sp002849225
GCF_003710105.1	99.42	p__Actinobacteriota	c__Actinomycetia	o__Actinomycetales	f__Actinomycetaceae	g__ZLJ0423	s__ZLJ0423 sp003710105
GCF_001426435.1	99.82	p__Actinobacteriota	c__Actinomycetia	o__Actinomycetales	f__Angustibacteraceae	g__Angustibacter	s__Angustibacter sp001426435	GCF_001426435.1_WP_056671581.1	146	FliO
GCF_000023105.1	99.71	p__Actinobacteriota	c__Actinomycetia	o__Actinomycetales	f__Beutenbergiaceae	g__Beutenbergia	s__Beutenbergia cavernae
GCF_900105765.1	99.71	p__Actinobacteriota	c__Actinomycetia	o__Actinomycetales	f__Beutenbergiaceae	g__Haloactinobacterium	s__Haloactinobacterium album
GCF_006351005.1	97	p__Actinobacteriota	c__Actinomycetia	o__Actinomycetales	f__Beutenbergiaceae	g__Miniimonas	s__Miniimonas arenae
GCF_003121705.1	96.71	p__Actinobacteriota	c__Actinomycetia	o__Actinomycetales	f__Beutenbergiaceae	g__PCH200	s__PCH200 sp003121705
GCF_004786095.1	97	p__Actinobacteriota	c__Actinomycetia	o__Actinomycetales	f__Beutenbergiaceae	g__PCH200	s__PCH200 sp004786095
GCF_000421225.1	98.64	p__Actinobacteriota	c__Actinomycetia	o__Actinomycetales	f__Beutenbergiaceae	g__Ruania	s__Ruania albidiflava
GCF_003751805.1	97.58	p__Actinobacteriota	c__Actinomycetia	o__Actinomycetales	f__Beutenbergiaceae	g__Salana	s__Salana multivorans
GCF_002563925.1	97.58	p__Actinobacteriota	c__Actinomycetia	o__Actinomycetales	f__Beutenbergiaceae	g__Serinibacter	s__Serinibacter salmoneus
GCF_004353825.1	98.84	p__Actinobacteriota	c__Actinomycetia	o__Actinomycetales	f__Beutenbergiaceae	g__T3246-1	s__T3246-1 sp004353825	GCF_004353825.1_WP_133105551.1	153	FliO
GCF_002259595.1	94.58	p__Actinobacteriota	c__Actinomycetia	o__Actinomycetales	f__Bifidobacteriaceae	g__Aeriscardovia	s__Aeriscardovia aeriphila
GCF_000376885.1	99.77	p__Actinobacteriota	c__Actinomycetia	o__Actinomycetales	f__Bifidobacteriaceae	g__Alloscardovia	s__Alloscardovia criceti
GCF_002259705.1	100	p__Actinobacteriota	c__Actinomycetia	o__Actinomycetales	f__Bifidobacteriaceae	g__Alloscardovia	s__Alloscardovia macacae
GCF_000420505.1	100	p__Actinobacteriota	c__Actinomycetia	o__Actinomycetales	f__Bifidobacteriaceae	g__Alloscardovia	s__Alloscardovia omnicolens
GCF_004332295.1	99.32	p__Actinobacteriota	c__Actinomycetia	o__Actinomycetales	f__Bifidobacteriaceae	g__Alloscardovia	s__Alloscardovia sp004332295
GCA_000485475.1	80.42	p__Actinobacteriota	c__Actinomycetia	o__Actinomycetales	f__Bifidobacteriaceae	g__Ancillula	s__Ancillula trichonymphae
GCF_001263395.1	93.86	p__Actinobacteriota	c__Actinomycetia	o__Actinomycetales	f__Bifidobacteriaceae	g__Bifidobacterium	s__Bifidobacterium actinocoloniiforme
GCF_000010425.1	100	p__Actinobacteriota	c__Actinomycetia	o__Actinomycetales	f__Bifidobacteriaceae	g__Bifidobacterium	s__Bifidobacterium adolescentis
GCF_003315635.1	97.95	p__Actinobacteriota	c__Actinomycetia	o__Actinomycetales	f__Bifidobacteriaceae	g__Bifidobacterium	s__Bifidobacterium aemilianum
GCF_001417815.1	99.88	p__Actinobacteriota	c__Actinomycetia	o__Actinomycetales	f__Bifidobacteriaceae	g__Bifidobacterium	s__Bifidobacterium aesculapii
GCF_001025155.1	99.77	p__Actinobacteriota	c__Actinomycetia	o__Actinomycetales	f__Bifidobacteriaceae	g__Bifidobacterium	s__Bifidobacterium angulatum
GCF_000260715.1	100	p__Actinobacteriota	c__Actinomycetia	o__Actinomycetales	f__Bifidobacteriaceae	g__Bifidobacterium	s__Bifidobacterium animalis
GCF_002860345.1	100	p__Actinobacteriota	c__Actinomycetia	o__Actinomycetales	f__Bifidobacteriaceae	g__Bifidobacterium	s__Bifidobacterium anseris
GCF_002259795.1	98.83	p__Actinobacteriota	c__Actinomycetia	o__Actinomycetales	f__Bifidobacteriaceae	g__Bifidobacterium	s__Bifidobacterium aquikefiri
GCF_002715865.1	97.64	p__Actinobacteriota	c__Actinomycetia	o__Actinomycetales	f__Bifidobacteriaceae	g__Bifidobacterium	s__Bifidobacterium asteroides
GCF_000967265.1	97.18	p__Actinobacteriota	c__Actinomycetia	o__Actinomycetales	f__Bifidobacteriaceae	g__Bifidobacterium	s__Bifidobacterium asteroides_A
GCF_000967185.1	97.03	p__Actinobacteriota	c__Actinomycetia	o__Actinomycetales	f__Bifidobacteriaceae	g__Bifidobacterium	s__Bifidobacterium asteroides_B
GCF_003202715.1	97.12	p__Actinobacteriota	c__Actinomycetia	o__Actinomycetales	f__Bifidobacteriaceae	g__Bifidobacterium	s__Bifidobacterium asteroides_E
GCF_003202755.1	97.12	p__Actinobacteriota	c__Actinomycetia	o__Actinomycetales	f__Bifidobacteriaceae	g__Bifidobacterium	s__Bifidobacterium asteroides_F
GCF_003202695.1	97.12	p__Actinobacteriota	c__Actinomycetia	o__Actinomycetales	f__Bifidobacteriaceae	g__Bifidobacterium	s__Bifidobacterium asteroides_G
GCF_000741165.1	100	p__Actinobacteriota	c__Actinomycetia	o__Actinomycetales	f__Bifidobacteriaceae	g__Bifidobacterium	s__Bifidobacterium biavatii
GCF_001025135.1	99.54	p__Actinobacteriota	c__Actinomycetia	o__Actinomycetales	f__Bifidobacteriaceae	g__Bifidobacterium	s__Bifidobacterium bifidum
GCF_000741525.1	97.03	p__Actinobacteriota	c__Actinomycetia	o__Actinomycetales	f__Bifidobacteriaceae	g__Bifidobacterium	s__Bifidobacterium bohemicum
GCF_000737845.1	94.97	p__Actinobacteriota	c__Actinomycetia	o__Actinomycetales	f__Bifidobacteriaceae	g__Bifidobacterium	s__Bifidobacterium bombi
GCF_000741535.1	100	p__Actinobacteriota	c__Actinomycetia	o__Actinomycetales	f__Bifidobacteriaceae	g__Bifidobacterium	s__Bifidobacterium boum
GCF_001025175.1	100	p__Actinobacteriota	c__Actinomycetia	o__Actinomycetales	f__Bifidobacteriaceae	g__Bifidobacterium	s__Bifidobacterium breve
GCF_003129905.1	99.48	p__Actinobacteriota	c__Actinomycetia	o__Actinomycetales	f__Bifidobacteriaceae	g__Bifidobacterium	s__Bifidobacterium callitrichidarum
GCF_000741175.1	99.35	p__Actinobacteriota	c__Actinomycetia	o__Actinomycetales	f__Bifidobacteriaceae	g__Bifidobacterium	s__Bifidobacterium callitrichos
GCF_003024955.1	99.54	p__Actinobacteriota	c__Actinomycetia	o__Actinomycetales	f__Bifidobacteriaceae	g__Bifidobacterium	s__Bifidobacterium callitrichos_A
GCF_001025195.1	100	p__Actinobacteriota	c__Actinomycetia	o__Actinomycetales	f__Bifidobacteriaceae	g__Bifidobacterium	s__Bifidobacterium catenulatum
GCF_003129925.1	99.09	p__Actinobacteriota	c__Actinomycetia	o__Actinomycetales	f__Bifidobacteriaceae	g__Bifidobacterium	s__Bifidobacterium catulorum
GCF_000741135.1	99.95	p__Actinobacteriota	c__Actinomycetia	o__Actinomycetales	f__Bifidobacteriaceae	g__Bifidobacterium	s__Bifidobacterium choerinum
GCF_002259585.1	92.43	p__Actinobacteriota	c__Actinomycetia	o__Actinomycetales	f__Bifidobacteriaceae	g__Bifidobacterium	s__Bifidobacterium coagulans
GCF_900094885.1	95.93	p__Actinobacteriota	c__Actinomycetia	o__Actinomycetales	f__Bifidobacteriaceae	g__Bifidobacterium	s__Bifidobacterium commune
GCF_002286935.1	100	p__Actinobacteriota	c__Actinomycetia	o__Actinomycetales	f__Bifidobacteriaceae	g__Bifidobacterium	s__Bifidobacterium criceti
GCF_000738005.1	99.14	p__Actinobacteriota	c__Actinomycetia	o__Actinomycetales	f__Bifidobacteriaceae	g__Bifidobacterium	s__Bifidobacterium crudilactis
GCF_000741575.1	99.22	p__Actinobacteriota	c__Actinomycetia	o__Actinomycetales	f__Bifidobacteriaceae	g__Bifidobacterium	s__Bifidobacterium cuniculi
GCF_001042595.1	100	p__Actinobacteriota	c__Actinomycetia	o__Actinomycetales	f__Bifidobacteriaceae	g__Bifidobacterium	s__Bifidobacterium dentium
GCF_002259685.1	99.02	p__Actinobacteriota	c__Actinomycetia	o__Actinomycetales	f__Bifidobacteriaceae	g__Bifidobacterium	s__Bifidobacterium eulemuris
GCF_002802915.1	100	p__Actinobacteriota	c__Actinomycetia	o__Actinomycetales	f__Bifidobacteriaceae	g__Bifidobacterium	s__Bifidobacterium felsineum
GCF_000741205.1	99.33	p__Actinobacteriota	c__Actinomycetia	o__Actinomycetales	f__Bifidobacteriaceae	g__Bifidobacterium	s__Bifidobacterium gallicum
GCF_000741215.1	99.09	p__Actinobacteriota	c__Actinomycetia	o__Actinomycetales	f__Bifidobacteriaceae	g__Bifidobacterium	s__Bifidobacterium gallinarum
GCF_000741295.1	99.56	p__Actinobacteriota	c__Actinomycetia	o__Actinomycetales	f__Bifidobacteriaceae	g__Bifidobacterium	s__Bifidobacterium globosum
GCF_002259755.1	99.31	p__Actinobacteriota	c__Actinomycetia	o__Actinomycetales	f__Bifidobacteriaceae	g__Bifidobacterium	s__Bifidobacterium hapali
GCF_002860405.1	99.31	p__Actinobacteriota	c__Actinomycetia	o__Actinomycetales	f__Bifidobacteriaceae	g__Bifidobacterium	s__Bifidobacterium imperatoris
GCF_000706765.1	96.31	p__Actinobacteriota	c__Actinomycetia	o__Actinomycetales	f__Bifidobacteriaceae	g__Bifidobacterium	s__Bifidobacterium indicum
GCF_000269965.1	100	p__Actinobacteriota	c__Actinomycetia	o__Actinomycetales	f__Bifidobacteriaceae	g__Bifidobacterium	s__Bifidobacterium infantis
GCF_002286915.1	99.78	p__Actinobacteriota	c__Actinomycetia	o__Actinomycetales	f__Bifidobacteriaceae	g__Bifidobacterium	s__Bifidobacterium italicum
GCF_001042615.1	100	p__Actinobacteriota	c__Actinomycetia	o__Actinomycetales	f__Bifidobacteriaceae	g__Bifidobacterium	s__Bifidobacterium kashiwanohense
GCF_000800455.1	100	p__Actinobacteriota	c__Actinomycetia	o__Actinomycetales	f__Bifidobacteriaceae	g__Bifidobacterium	s__Bifidobacterium kashiwanohense_A
GCF_001895165.1	99.02	p__Actinobacteriota	c__Actinomycetia	o__Actinomycetales	f__Bifidobacteriaceae	g__Bifidobacterium	s__Bifidobacterium lemurum
GCF_000196555.1	100	p__Actinobacteriota	c__Actinomycetia	o__Actinomycetales	f__Bifidobacteriaceae	g__Bifidobacterium	s__Bifidobacterium longum
GCF_000741255.1	96.23	p__Actinobacteriota	c__Actinomycetia	o__Actinomycetales	f__Bifidobacteriaceae	g__Bifidobacterium	s__Bifidobacterium magnum
GCF_002860355.1	99.3	p__Actinobacteriota	c__Actinomycetia	o__Actinomycetales	f__Bifidobacteriaceae	g__Bifidobacterium	s__Bifidobacterium margollesii
GCF_900129045.1	99.77	p__Actinobacteriota	c__Actinomycetia	o__Actinomycetales	f__Bifidobacteriaceae	g__Bifidobacterium	s__Bifidobacterium merycicum
GCF_000741645.1	99.62	p__Actinobacteriota	c__Actinomycetia	o__Actinomycetales	f__Bifidobacteriaceae	g__Bifidobacterium	s__Bifidobacterium minimum
GCF_000741285.1	98.84	p__Actinobacteriota	c__Actinomycetia	o__Actinomycetales	f__Bifidobacteriaceae	g__Bifidobacterium	s__Bifidobacterium mongoliense
GCF_000522505.1	100	p__Actinobacteriota	c__Actinomycetia	o__Actinomycetales	f__Bifidobacteriaceae	g__Bifidobacterium	s__Bifidobacterium moukalabense
GCF_002259745.1	99.45	p__Actinobacteriota	c__Actinomycetia	o__Actinomycetales	f__Bifidobacteriaceae	g__Bifidobacterium	s__Bifidobacterium myosotis
GCF_002860365.1	100	p__Actinobacteriota	c__Actinomycetia	o__Actinomycetales	f__Bifidobacteriaceae	g__Bifidobacterium	s__Bifidobacterium parmae
GCF_002802875.1	100	p__Actinobacteriota	c__Actinomycetia	o__Actinomycetales	f__Bifidobacteriaceae	g__Bifidobacterium	s__Bifidobacterium primatium
GCF_001025215.1	100	p__Actinobacteriota	c__Actinomycetia	o__Actinomycetales	f__Bifidobacteriaceae	g__Bifidobacterium	s__Bifidobacterium pseudocatenulatum
GCF_000771225.1	100	p__Actinobacteriota	c__Actinomycetia	o__Actinomycetales	f__Bifidobacteriaceae	g__Bifidobacterium	s__Bifidobacterium pseudolongum
GCF_004155535.1	100	p__Actinobacteriota	c__Actinomycetia	o__Actinomycetales	f__Bifidobacteriaceae	g__Bifidobacterium	s__Bifidobacterium pseudolongum_C
GCF_000741705.1	98.86	p__Actinobacteriota	c__Actinomycetia	o__Actinomycetales	f__Bifidobacteriaceae	g__Bifidobacterium	s__Bifidobacterium psychraerophilum
GCF_000771405.1	98.94	p__Actinobacteriota	c__Actinomycetia	o__Actinomycetales	f__Bifidobacteriaceae	g__Bifidobacterium	s__Bifidobacterium pullorum
GCF_000741695.1	99.54	p__Actinobacteriota	c__Actinomycetia	o__Actinomycetales	f__Bifidobacteriaceae	g__Bifidobacterium	s__Bifidobacterium reuteri
GCF_000770925.1	100	p__Actinobacteriota	c__Actinomycetia	o__Actinomycetales	f__Bifidobacteriaceae	g__Bifidobacterium	s__Bifidobacterium ruminantium
GCF_000741715.1	99.39	p__Actinobacteriota	c__Actinomycetia	o__Actinomycetales	f__Bifidobacteriaceae	g__Bifidobacterium	s__Bifidobacterium saguini
GCF_002802865.1	99.45	p__Actinobacteriota	c__Actinomycetia	o__Actinomycetales	f__Bifidobacteriaceae	g__Bifidobacterium	s__Bifidobacterium scaligerum
GCF_001042635.1	100	p__Actinobacteriota	c__Actinomycetia	o__Actinomycetales	f__Bifidobacteriaceae	g__Bifidobacterium	s__Bifidobacterium scardovii
GCF_002802905.1	99.86	p__Actinobacteriota	c__Actinomycetia	o__Actinomycetales	f__Bifidobacteriaceae	g__Bifidobacterium	s__Bifidobacterium simiarum
GCF_000499185.1	97.41	p__Actinobacteriota	c__Actinomycetia	o__Actinomycetales	f__Bifidobacteriaceae	g__Bifidobacterium	s__Bifidobacterium sp000499185
GCF_000499285.1	97.41	p__Actinobacteriota	c__Actinomycetia	o__Actinomycetales	f__Bifidobacteriaceae	g__Bifidobacterium	s__Bifidobacterium sp000499285
GCA_002298605.1	93.13	p__Actinobacteriota	c__Actinomycetia	o__Actinomycetales	f__Bifidobacteriaceae	g__Bifidobacterium	s__Bifidobacterium sp002298605
GCA_002451435.1	90.73	p__Actinobacteriota	c__Actinomycetia	o__Actinomycetales	f__Bifidobacteriaceae	g__Bifidobacterium	s__Bifidobacterium sp002451435
GCF_002742445.1	99.77	p__Actinobacteriota	c__Actinomycetia	o__Actinomycetales	f__Bifidobacteriaceae	g__Bifidobacterium	s__Bifidobacterium sp002742445
GCF_002884815.1	100	p__Actinobacteriota	c__Actinomycetia	o__Actinomycetales	f__Bifidobacteriaceae	g__Bifidobacterium	s__Bifidobacterium sp002884815
GCF_003585735.1	97.1	p__Actinobacteriota	c__Actinomycetia	o__Actinomycetales	f__Bifidobacteriaceae	g__Bifidobacterium	s__Bifidobacterium sp003585735
GCF_003585845.1	89.03	p__Actinobacteriota	c__Actinomycetia	o__Actinomycetales	f__Bifidobacteriaceae	g__Bifidobacterium	s__Bifidobacterium sp003585845
GCF_003951095.1	99.08	p__Actinobacteriota	c__Actinomycetia	o__Actinomycetales	f__Bifidobacteriaceae	g__Bifidobacterium	s__Bifidobacterium sp003951095
GCF_003951975.1	97.56	p__Actinobacteriota	c__Actinomycetia	o__Actinomycetales	f__Bifidobacteriaceae	g__Bifidobacterium	s__Bifidobacterium sp003951975
GCF_003952005.1	99.32	p__Actinobacteriota	c__Actinomycetia	o__Actinomycetales	f__Bifidobacteriaceae	g__Bifidobacterium	s__Bifidobacterium sp003952005
GCF_003952025.1	99.94	p__Actinobacteriota	c__Actinomycetia	o__Actinomycetales	f__Bifidobacteriaceae	g__Bifidobacterium	s__Bifidobacterium sp003952025
GCF_003952945.1	98.64	p__Actinobacteriota	c__Actinomycetia	o__Actinomycetales	f__Bifidobacteriaceae	g__Bifidobacterium	s__Bifidobacterium sp003952945
GCA_900551485.1	89.44	p__Actinobacteriota	c__Actinomycetia	o__Actinomycetales	f__Bifidobacteriaceae	g__Bifidobacterium	s__Bifidobacterium sp900551485
GCF_000741785.1	99.71	p__Actinobacteriota	c__Actinomycetia	o__Actinomycetales	f__Bifidobacteriaceae	g__Bifidobacterium	s__Bifidobacterium stellenboschense
GCF_000741775.1	99.35	p__Actinobacteriota	c__Actinomycetia	o__Actinomycetales	f__Bifidobacteriaceae	g__Bifidobacterium	s__Bifidobacterium subtile
GCF_000771265.1	100	p__Actinobacteriota	c__Actinomycetia	o__Actinomycetales	f__Bifidobacteriaceae	g__Bifidobacterium	s__Bifidobacterium thermophilum
GCA_000741495.1	100	p__Actinobacteriota	c__Actinomycetia	o__Actinomycetales	f__Bifidobacteriaceae	g__Bifidobacterium	s__Bifidobacterium thermophilum_A
GCF_002259645.1	99.45	p__Actinobacteriota	c__Actinomycetia	o__Actinomycetales	f__Bifidobacteriaceae	g__Bifidobacterium	s__Bifidobacterium tissieri
GCF_000741765.1	99.09	p__Actinobacteriota	c__Actinomycetia	o__Actinomycetales	f__Bifidobacteriaceae	g__Bifidobacterium	s__Bifidobacterium tsurumiense
GCF_001042655.1	99.55	p__Actinobacteriota	c__Actinomycetia	o__Actinomycetales	f__Bifidobacteriaceae	g__Bifidobacterium	s__Bifidobacterium vaginale
GCF_001563665.1	98.22	p__Actinobacteriota	c__Actinomycetia	o__Actinomycetales	f__Bifidobacteriaceae	g__Bifidobacterium	s__Bifidobacterium vaginale_A
GCF_001546455.1	99.55	p__Actinobacteriota	c__Actinomycetia	o__Actinomycetales	f__Bifidobacteriaceae	g__Bifidobacterium	s__Bifidobacterium vaginale_B
GCF_000263635.1	99.39	p__Actinobacteriota	c__Actinomycetia	o__Actinomycetales	f__Bifidobacteriaceae	g__Bifidobacterium	s__Bifidobacterium vaginale_C
GCF_001546485.1	99.39	p__Actinobacteriota	c__Actinomycetia	o__Actinomycetales	f__Bifidobacteriaceae	g__Bifidobacterium	s__Bifidobacterium vaginale_D
GCF_000263595.1	99.39	p__Actinobacteriota	c__Actinomycetia	o__Actinomycetales	f__Bifidobacteriaceae	g__Bifidobacterium	s__Bifidobacterium vaginale_E
GCF_002896555.1	98.57	p__Actinobacteriota	c__Actinomycetia	o__Actinomycetales	f__Bifidobacteriaceae	g__Bifidobacterium	s__Bifidobacterium vaginale_F
GCF_000025205.1	99.93	p__Actinobacteriota	c__Actinomycetia	o__Actinomycetales	f__Bifidobacteriaceae	g__Bifidobacterium	s__Bifidobacterium vaginale_G
GCF_003408845.1	98.14	p__Actinobacteriota	c__Actinomycetia	o__Actinomycetales	f__Bifidobacteriaceae	g__Bifidobacterium	s__Bifidobacterium vaginale_H
GCF_002234915.1	99.55	p__Actinobacteriota	c__Actinomycetia	o__Actinomycetales	f__Bifidobacteriaceae	g__Bifidobacterium	s__Bifidobacterium vansinderenii
GCF_003315615.1	94.73	p__Actinobacteriota	c__Actinomycetia	o__Actinomycetales	f__Bifidobacteriaceae	g__Bifidobacterium	s__Bifidobacterium xylocopae
GCF_001042675.1	99.77	p__Actinobacteriota	c__Actinomycetia	o__Actinomycetales	f__Bifidobacteriaceae	g__Parascardovia	s__Parascardovia denticolens
GCF_002259605.1	99.17	p__Actinobacteriota	c__Actinomycetia	o__Actinomycetales	f__Bifidobacteriaceae	g__Pseudoscardovia	s__Pseudoscardovia radai
GCA_002353815.1	99.58	p__Actinobacteriota	c__Actinomycetia	o__Actinomycetales	f__Bifidobacteriaceae	g__Pseudoscardovia	s__Pseudoscardovia sp002353815
GCF_002797875.1	100	p__Actinobacteriota	c__Actinomycetia	o__Actinomycetales	f__Bifidobacteriaceae	g__Pseudoscardovia	s__Pseudoscardovia suis
GCA_900314875.1	98.33	p__Actinobacteriota	c__Actinomycetia	o__Actinomycetales	f__Bifidobacteriaceae	g__RUG039	s__RUG039 sp900314875
GCF_001042695.1	99.3	p__Actinobacteriota	c__Actinomycetia	o__Actinomycetales	f__Bifidobacteriaceae	g__Scardovia	s__Scardovia inopinata
GCF_000269605.1	95.99	p__Actinobacteriota	c__Actinomycetia	o__Actinomycetales	f__Bifidobacteriaceae	g__Scardovia	s__Scardovia wiggsiae
GCF_000426445.1	99.71	p__Actinobacteriota	c__Actinomycetia	o__Actinomycetales	f__Brevibacteriaceae	g__Brevibacterium	s__Brevibacterium album
GCF_900169145.1	100	p__Actinobacteriota	c__Actinomycetia	o__Actinomycetales	f__Brevibacteriaceae	g__Brevibacterium	s__Brevibacterium antiquum
GCF_900169065.1	100	p__Actinobacteriota	c__Actinomycetia	o__Actinomycetales	f__Brevibacteriaceae	g__Brevibacterium	s__Brevibacterium aurantiacum
GCF_900169275.1	99.71	p__Actinobacteriota	c__Actinomycetia	o__Actinomycetales	f__Brevibacteriaceae	g__Brevibacterium	s__Brevibacterium casei
GCF_003315415.1	99.71	p__Actinobacteriota	c__Actinomycetia	o__Actinomycetales	f__Brevibacteriaceae	g__Brevibacterium	s__Brevibacterium celere_A
GCF_001570805.1	100	p__Actinobacteriota	c__Actinomycetia	o__Actinomycetales	f__Brevibacteriaceae	g__Brevibacterium	s__Brevibacterium epidermidis
GCF_900184225.1	99.71	p__Actinobacteriota	c__Actinomycetia	o__Actinomycetales	f__Brevibacteriaceae	g__Brevibacterium	s__Brevibacterium ihuae
GCF_900169265.1	100	p__Actinobacteriota	c__Actinomycetia	o__Actinomycetales	f__Brevibacteriaceae	g__Brevibacterium	s__Brevibacterium iodinum
GCF_900169175.1	99.71	p__Actinobacteriota	c__Actinomycetia	o__Actinomycetales	f__Brevibacteriaceae	g__Brevibacterium	s__Brevibacterium jeotgali
GCF_900169165.1	100	p__Actinobacteriota	c__Actinomycetia	o__Actinomycetales	f__Brevibacteriaceae	g__Brevibacterium	s__Brevibacterium linens
GCF_006385015.1	100	p__Actinobacteriota	c__Actinomycetia	o__Actinomycetales	f__Brevibacteriaceae	g__Brevibacterium	s__Brevibacterium linens_A
GCF_002871435.1	99.71	p__Actinobacteriota	c__Actinomycetia	o__Actinomycetales	f__Brevibacteriaceae	g__Brevibacterium	s__Brevibacterium luteolum
GCF_000178455.1	99.42	p__Actinobacteriota	c__Actinomycetia	o__Actinomycetales	f__Brevibacteriaceae	g__Brevibacterium	s__Brevibacterium mcbrellneri
GCF_001584615.1	98.26	p__Actinobacteriota	c__Actinomycetia	o__Actinomycetales	f__Brevibacteriaceae	g__Brevibacterium	s__Brevibacterium ravenspurgense
GCF_900105045.1	100	p__Actinobacteriota	c__Actinomycetia	o__Actinomycetales	f__Brevibacteriaceae	g__Brevibacterium	s__Brevibacterium sandarakinum
GCF_000285835.1	98.84	p__Actinobacteriota	c__Actinomycetia	o__Actinomycetales	f__Brevibacteriaceae	g__Brevibacterium	s__Brevibacterium senegalense
GCF_900105315.1	97.67	p__Actinobacteriota	c__Actinomycetia	o__Actinomycetales	f__Brevibacteriaceae	g__Brevibacterium	s__Brevibacterium siliguriense
GCF_001815905.1	98.26	p__Actinobacteriota	c__Actinomycetia	o__Actinomycetales	f__Brevibacteriaceae	g__Brevibacterium	s__Brevibacterium sp001815905
GCF_004745075.1	100	p__Actinobacteriota	c__Actinomycetia	o__Actinomycetales	f__Brevibacteriaceae	g__Brevibacterium	s__Brevibacterium sp004745075
GCF_004745485.1	99.71	p__Actinobacteriota	c__Actinomycetia	o__Actinomycetales	f__Brevibacteriaceae	g__Brevibacterium	s__Brevibacterium sp004745485
GCF_005280295.1	99.42	p__Actinobacteriota	c__Actinomycetia	o__Actinomycetales	f__Brevibacteriaceae	g__Brevibacterium	s__Brevibacterium sp005280295
GCF_006489205.1	100	p__Actinobacteriota	c__Actinomycetia	o__Actinomycetales	f__Brevibacteriaceae	g__Brevibacterium	s__Brevibacterium sp006489205
GCF_900169365.1	100	p__Actinobacteriota	c__Actinomycetia	o__Actinomycetales	f__Brevibacteriaceae	g__Brevibacterium	s__Brevibacterium sp900169365
GCF_900163715.1	98.64	p__Actinobacteriota	c__Actinomycetia	o__Actinomycetales	f__Brevibacteriaceae	g__Brevibacterium	s__Brevibacterium yomogidense
GCF_000767165.1	99.13	p__Actinobacteriota	c__Actinomycetia	o__Actinomycetales	f__Cellulomonadaceae	g__Actinotalea	s__Actinotalea bogoriensis	GCF_000767165.1_WP_052105661.1	187	FliO
GCF_000767175.1	99.71	p__Actinobacteriota	c__Actinomycetia	o__Actinomycetales	f__Cellulomonadaceae	g__Actinotalea	s__Actinotalea carbonis	GCF_000767175.1_WP_052426531.1	184	FliO
GCA_000767215.1	99.42	p__Actinobacteriota	c__Actinomycetia	o__Actinomycetales	f__Cellulomonadaceae	g__Actinotalea	s__Actinotalea fermentans	GCA_000767215.1_KGM14606.1	135	FliO
GCF_000603945.1	100	p__Actinobacteriota	c__Actinomycetia	o__Actinomycetales	f__Cellulomonadaceae	g__Actinotalea	s__Actinotalea ferrariae
GCF_000526515.1	99.23	p__Actinobacteriota	c__Actinomycetia	o__Actinomycetales	f__Cellulomonadaceae	g__Actinotalea	s__Actinotalea sp000526515	GCF_000526515.1_WP_024286282.1	175	FliO
GCF_004306155.1	99.42	p__Actinobacteriota	c__Actinomycetia	o__Actinomycetales	f__Cellulomonadaceae	g__Cellulomonas	s__Cellulomonas biazotea	GCF_004306155.1_WP_165446829.1	123	FliO
GCF_006538745.1	99.42	p__Actinobacteriota	c__Actinomycetia	o__Actinomycetales	f__Cellulomonadaceae	g__Cellulomonas	s__Cellulomonas cellasea	GCF_006538745.1_WP_141372936.1	244	FliO
GCF_000212695.1	100	p__Actinobacteriota	c__Actinomycetia	o__Actinomycetales	f__Cellulomonadaceae	g__Cellulomonas	s__Cellulomonas fimi	GCF_000212695.1_WP_013769858.1	163	FliO
GCF_000092865.1	100	p__Actinobacteriota	c__Actinomycetia	o__Actinomycetales	f__Cellulomonadaceae	g__Cellulomonas	s__Cellulomonas flavigena
GCF_006538725.1	100	p__Actinobacteriota	c__Actinomycetia	o__Actinomycetales	f__Cellulomonadaceae	g__Cellulomonas	s__Cellulomonas gelida	GCF_006538725.1_WP_048344587.1	170	FliO
GCF_000218545.1	100	p__Actinobacteriota	c__Actinomycetia	o__Actinomycetales	f__Cellulomonadaceae	g__Cellulomonas	s__Cellulomonas gilvus	GCF_000218545.1_WP_013882521.1	152	FliO
GCA_005239125.1	99.71	p__Actinobacteriota	c__Actinomycetia	o__Actinomycetales	f__Cellulomonadaceae	g__Cellulomonas	s__Cellulomonas hominis	GCA_005239125.1_TKR21824.1	126	FliO
GCF_001552375.1	99.81	p__Actinobacteriota	c__Actinomycetia	o__Actinomycetales	f__Cellulomonadaceae	g__Cellulomonas	s__Cellulomonas iranensis	GCF_001552375.1_WP_070320585.1	144	FliO
GCF_900111925.1	99.42	p__Actinobacteriota	c__Actinomycetia	o__Actinomycetales	f__Cellulomonadaceae	g__Cellulomonas	s__Cellulomonas marina	GCF_900111925.1_WP_090035311.1	568	FliO
GCF_000312005.1	95.86	p__Actinobacteriota	c__Actinomycetia	o__Actinomycetales	f__Cellulomonadaceae	g__Cellulomonas	s__Cellulomonas massiliensis
GCF_006386485.1	100	p__Actinobacteriota	c__Actinomycetia	o__Actinomycetales	f__Cellulomonadaceae	g__Cellulomonas	s__Cellulomonas oligotrophica	GCF_006386485.1_WP_140460677.1	161	FliO
GCF_000426185.1	99.71	p__Actinobacteriota	c__Actinomycetia	o__Actinomycetales	f__Cellulomonadaceae	g__Cellulomonas	s__Cellulomonas sp000426185	GCF_000426185.1_WP_028050735.1	268	FliO
GCF_000688475.1	100	p__Actinobacteriota	c__Actinomycetia	o__Actinomycetales	f__Cellulomonadaceae	g__Cellulomonas	s__Cellulomonas sp000688475	GCF_000688475.1_WP_028048022.1	244	FliO
GCF_000708885.1	100	p__Actinobacteriota	c__Actinomycetia	o__Actinomycetales	f__Cellulomonadaceae	g__Cellulomonas	s__Cellulomonas sp000708885
GCF_001424125.1	100	p__Actinobacteriota	c__Actinomycetia	o__Actinomycetales	f__Cellulomonadaceae	g__Cellulomonas	s__Cellulomonas sp001424125
GCF_001424195.1	100	p__Actinobacteriota	c__Actinomycetia	o__Actinomycetales	f__Cellulomonadaceae	g__Cellulomonas	s__Cellulomonas sp001424195
GCF_001426705.1	100	p__Actinobacteriota	c__Actinomycetia	o__Actinomycetales	f__Cellulomonadaceae	g__Cellulomonas	s__Cellulomonas sp001426705
GCA_001429255.1	100	p__Actinobacteriota	c__Actinomycetia	o__Actinomycetales	f__Cellulomonadaceae	g__Cellulomonas	s__Cellulomonas sp001429255
GCF_001462455.1	100	p__Actinobacteriota	c__Actinomycetia	o__Actinomycetales	f__Cellulomonadaceae	g__Cellulomonas	s__Cellulomonas sp001462455	GCF_001462455.1_WP_062101792.1	146	FliO
GCA_001898175.1	98.94	p__Actinobacteriota	c__Actinomycetia	o__Actinomycetales	f__Cellulomonadaceae	g__Cellulomonas	s__Cellulomonas sp001898175	GCA_001898175.1_OJV80692.1	158	FliO
GCA_001898185.1	99.37	p__Actinobacteriota	c__Actinomycetia	o__Actinomycetales	f__Cellulomonadaceae	g__Cellulomonas	s__Cellulomonas sp001898185	GCA_001898185.1_OJV60002.1	182	FliO
GCA_002441315.1	86.15	p__Actinobacteriota	c__Actinomycetia	o__Actinomycetales	f__Cellulomonadaceae	g__Cellulomonas	s__Cellulomonas sp002441315	GCA_002441315.1_DJVS01000093.1_12	213	FliO
GCF_003115775.1	97.4	p__Actinobacteriota	c__Actinomycetia	o__Actinomycetales	f__Cellulomonadaceae	g__Cellulomonas	s__Cellulomonas sp003115775	GCF_003115775.1_WP_109131730.1	200	FliO
GCF_003470205.1	98.55	p__Actinobacteriota	c__Actinomycetia	o__Actinomycetales	f__Cellulomonadaceae	g__Cellulomonas	s__Cellulomonas sp003470205	GCF_003470205.1_WP_118765913.1	148	FliO
GCF_003696205.1	99.13	p__Actinobacteriota	c__Actinomycetia	o__Actinomycetales	f__Cellulomonadaceae	g__Cellulomonas	s__Cellulomonas sp003696205	GCF_003696205.1_WP_122151426.1	183	FliO
GCF_003755175.1	100	p__Actinobacteriota	c__Actinomycetia	o__Actinomycetales	f__Cellulomonadaceae	g__Cellulomonas	s__Cellulomonas sp003755175	GCF_003755175.1_WP_123371382.1	150	FliO
GCF_003851725.1	100	p__Actinobacteriota	c__Actinomycetia	o__Actinomycetales	f__Cellulomonadaceae	g__Cellulomonas	s__Cellulomonas sp003851725	GCF_003851725.1_WP_124343580.1	161	FliO
GCF_004123805.1	95.95	p__Actinobacteriota	c__Actinomycetia	o__Actinomycetales	f__Cellulomonadaceae	g__Cellulomonas	s__Cellulomonas sp004123805	GCF_004123805.1_WP_164984025.1	260	FliO
GCF_004168625.1	100	p__Actinobacteriota	c__Actinomycetia	o__Actinomycetales	f__Cellulomonadaceae	g__Cellulomonas	s__Cellulomonas sp004168625	GCF_004168625.1_WP_130103638.1	210	FliO
GCF_004798685.1	100	p__Actinobacteriota	c__Actinomycetia	o__Actinomycetales	f__Cellulomonadaceae	g__Cellulomonas	s__Cellulomonas sp004798685
GCF_004886325.1	100	p__Actinobacteriota	c__Actinomycetia	o__Actinomycetales	f__Cellulomonadaceae	g__Cellulomonas	s__Cellulomonas sp004886325	GCF_004886325.1_WP_136518507.1	138	FliO
GCF_006715865.1	100	p__Actinobacteriota	c__Actinomycetia	o__Actinomycetales	f__Cellulomonadaceae	g__Cellulomonas	s__Cellulomonas sp006715865	GCF_006715865.1_WP_142158062.1	160	FliO
GCF_900114185.1	100	p__Actinobacteriota	c__Actinomycetia	o__Actinomycetales	f__Cellulomonadaceae	g__Cellulomonas	s__Cellulomonas sp900114185
GCF_900046455.1	99.71	p__Actinobacteriota	c__Actinomycetia	o__Actinomycetales	f__Cellulomonadaceae	g__Cellulomonas	s__Cellulomonas timonensis	GCF_900046455.1_WP_066585298.1	202	FliO
GCF_006538705.1	99.71	p__Actinobacteriota	c__Actinomycetia	o__Actinomycetales	f__Cellulomonadaceae	g__Cellulomonas	s__Cellulomonas uda
GCF_006539945.1	100	p__Actinobacteriota	c__Actinomycetia	o__Actinomycetales	f__Cellulomonadaceae	g__Cellulosimicrobium	s__Cellulosimicrobium cellulans
GCF_001722485.1	99.23	p__Actinobacteriota	c__Actinomycetia	o__Actinomycetales	f__Cellulomonadaceae	g__Cellulosimicrobium	s__Cellulosimicrobium cellulans_A	GCF_001722485.1_WP_069388188.1	161	FliO
GCF_900177495.1	100	p__Actinobacteriota	c__Actinomycetia	o__Actinomycetales	f__Cellulomonadaceae	g__Cellulosimicrobium	s__Cellulosimicrobium cellulans_B
GCF_002162335.1	100	p__Actinobacteriota	c__Actinomycetia	o__Actinomycetales	f__Cellulomonadaceae	g__Cellulosimicrobium	s__Cellulosimicrobium cellulans_D
GCF_001019615.1	99.42	p__Actinobacteriota	c__Actinomycetia	o__Actinomycetales	f__Cellulomonadaceae	g__Cellulosimicrobium	s__Cellulosimicrobium cellulans_E
GCF_003052455.1	100	p__Actinobacteriota	c__Actinomycetia	o__Actinomycetales	f__Cellulomonadaceae	g__Cellulosimicrobium	s__Cellulosimicrobium cinnabarinum	GCF_003052455.1_NZ_QAPD01000037.1_21	206	FliO
GCF_004519295.1	100	p__Actinobacteriota	c__Actinomycetia	o__Actinomycetales	f__Cellulomonadaceae	g__Cellulosimicrobium	s__Cellulosimicrobium funkei	GCF_004519295.1_WP_061266700.1	195	FliO
GCF_001942335.1	91.67	p__Actinobacteriota	c__Actinomycetia	o__Actinomycetales	f__Cellulomonadaceae	g__Cellulosimicrobium	s__Cellulosimicrobium sp001942335	GCF_001942335.1_WP_075827861.1	190	FliO
GCF_003946865.1	100	p__Actinobacteriota	c__Actinomycetia	o__Actinomycetales	f__Cellulomonadaceae	g__CFH-30434	s__CFH-30434 sp003946865
GCF_900113055.1	99.71	p__Actinobacteriota	c__Actinomycetia	o__Actinomycetales	f__Cellulomonadaceae	g__Flavimobilis	s__Flavimobilis marinus	GCF_900113055.1_WP_093377775.1	177	FliO
GCF_900240335.1	99.52	p__Actinobacteriota	c__Actinomycetia	o__Actinomycetales	f__Cellulomonadaceae	g__Flavimobilis	s__Flavimobilis massiliensis	GCF_900240335.1_WP_207204614.1	164	FliO
GCF_002564025.1	99.71	p__Actinobacteriota	c__Actinomycetia	o__Actinomycetales	f__Cellulomonadaceae	g__Flavimobilis	s__Flavimobilis soli	GCF_002564025.1_WP_098458482.1	215	FliO
GCF_001636295.1	100	p__Actinobacteriota	c__Actinomycetia	o__Actinomycetales	f__Cellulomonadaceae	g__Isoptericola	s__Isoptericola dokdonensis
GCF_003003075.1	100	p__Actinobacteriota	c__Actinomycetia	o__Actinomycetales	f__Cellulomonadaceae	g__Isoptericola	s__Isoptericola halotolerans
GCF_002563715.1	100	p__Actinobacteriota	c__Actinomycetia	o__Actinomycetales	f__Cellulomonadaceae	g__Isoptericola	s__Isoptericola jiangsuensis
GCF_001750215.1	95.3	p__Actinobacteriota	c__Actinomycetia	o__Actinomycetales	f__Cellulomonadaceae	g__Isoptericola_A	s__Isoptericola_A variabilis_A
GCF_000215105.1	100	p__Actinobacteriota	c__Actinomycetia	o__Actinomycetales	f__Cellulomonadaceae	g__Isoptericola_B	s__Isoptericola_B variabilis_A
GCF_003244315.1	99.42	p__Actinobacteriota	c__Actinomycetia	o__Actinomycetales	f__Cellulomonadaceae	g__Isoptericola_C	s__Isoptericola_C variabilis_A	GCF_003244315.1_WP_111249995.1	167	FliO
GCF_000024065.1	100	p__Actinobacteriota	c__Actinomycetia	o__Actinomycetales	f__Cellulomonadaceae	g__Jonesia	s__Jonesia denitrificans	GCF_000024065.1_WP_015772278.1	207	FliO
GCF_000423205.1	100	p__Actinobacteriota	c__Actinomycetia	o__Actinomycetales	f__Cellulomonadaceae	g__Jonesia	s__Jonesia quinghaiensis	GCF_000423205.1_WP_029068271.1	193	FliO
GCF_900167525.1	100	p__Actinobacteriota	c__Actinomycetia	o__Actinomycetales	f__Cellulomonadaceae	g__Krasilnikoviella	s__Krasilnikoviella flava
GCF_002798015.1	100	p__Actinobacteriota	c__Actinomycetia	o__Actinomycetales	f__Cellulomonadaceae	g__Luteimicrobium	s__Luteimicrobium subarcticum
GCF_003814695.1	100	p__Actinobacteriota	c__Actinomycetia	o__Actinomycetales	f__Cellulomonadaceae	g__Myceligenerans	s__Myceligenerans xiligouense
GCF_001692445.1	100	p__Actinobacteriota	c__Actinomycetia	o__Actinomycetales	f__Cellulomonadaceae	g__Oerskovia	s__Oerskovia enterophila
GCF_005937995.1	100	p__Actinobacteriota	c__Actinomycetia	o__Actinomycetales	f__Cellulomonadaceae	g__Oerskovia	s__Oerskovia sp005937995	GCF_005937995.1_WP_138825758.1	236	FliO
GCF_000718325.1	100	p__Actinobacteriota	c__Actinomycetia	o__Actinomycetales	f__Cellulomonadaceae	g__Oerskovia	s__Oerskovia turbata	GCF_000718325.1_WP_051703089.1	240	FliO
GCF_000701465.1	100	p__Actinobacteriota	c__Actinomycetia	o__Actinomycetales	f__Cellulomonadaceae	g__Paraoerskovia	s__Paraoerskovia marina
GCF_000515355.1	81.74	p__Actinobacteriota	c__Actinomycetia	o__Actinomycetales	f__Cellulomonadaceae	g__Promicromonospora	s__Promicromonospora kroppenstedtii
GCF_003058225.1	100	p__Actinobacteriota	c__Actinomycetia	o__Actinomycetales	f__Cellulomonadaceae	g__Promicromonospora	s__Promicromonospora sp003058225
GCF_900608595.1	97.69	p__Actinobacteriota	c__Actinomycetia	o__Actinomycetales	f__Cellulomonadaceae	g__Promicromonospora	s__Promicromonospora sp900608595
GCF_003096495.1	100	p__Actinobacteriota	c__Actinomycetia	o__Actinomycetales	f__Cellulomonadaceae	g__Promicromonospora	s__Promicromonospora sukumoe_A
GCF_000385135.1	100	p__Actinobacteriota	c__Actinomycetia	o__Actinomycetales	f__Cellulomonadaceae	g__Promicromonospora	s__Promicromonospora sukumoe_B
GCF_003550025.1	100	p__Actinobacteriota	c__Actinomycetia	o__Actinomycetales	f__Cellulomonadaceae	g__Promicromonospora	s__Promicromonospora thailandica
GCF_006716265.1	98.27	p__Actinobacteriota	c__Actinomycetia	o__Actinomycetales	f__Cellulomonadaceae	g__Rarobacter	s__Rarobacter faecitabidus
GCF_006715765.1	98.84	p__Actinobacteriota	c__Actinomycetia	o__Actinomycetales	f__Cellulomonadaceae	g__Rarobacter	s__Rarobacter incanus
GCF_900188465.1	98.51	p__Actinobacteriota	c__Actinomycetia	o__Actinomycetales	f__Cellulomonadaceae	g__Rarobacter	s__Rarobacter sp900188465
GCF_002564005.1	99.13	p__Actinobacteriota	c__Actinomycetia	o__Actinomycetales	f__Cellulomonadaceae	g__Sanguibacter	s__Sanguibacter antarcticus	GCF_002564005.1_WP_098453648.1	189	FliO
GCF_900096585.1	100	p__Actinobacteriota	c__Actinomycetia	o__Actinomycetales	f__Cellulomonadaceae	g__Sanguibacter	s__Sanguibacter gelidistatuariae	GCF_900096585.1_WP_093183485.1	218	FliO
GCF_000024925.1	100	p__Actinobacteriota	c__Actinomycetia	o__Actinomycetales	f__Cellulomonadaceae	g__Sanguibacter	s__Sanguibacter keddieii	GCF_000024925.1_WP_012868072.1	215	FliO
GCF_001425965.1	100	p__Actinobacteriota	c__Actinomycetia	o__Actinomycetales	f__Cellulomonadaceae	g__Sanguibacter	s__Sanguibacter sp001425965	GCF_001425965.1_WP_056128298.1	254	FliO
GCF_001552735.1	100	p__Actinobacteriota	c__Actinomycetia	o__Actinomycetales	f__Cellulomonadaceae	g__Sanguibacter	s__Sanguibacter suarezii	GCF_001552735.1_WP_066465448.1	205	FliO
GCF_002797595.1	100	p__Actinobacteriota	c__Actinomycetia	o__Actinomycetales	f__Cellulomonadaceae	g__Sediminihabitans	s__Sediminihabitans luteus
GCF_003752595.1	100	p__Actinobacteriota	c__Actinomycetia	o__Actinomycetales	f__Cellulomonadaceae	g__Sediminihabitans	s__Sediminihabitans sp003752595
GCF_000312125.1	97.21	p__Actinobacteriota	c__Actinomycetia	o__Actinomycetales	f__Cellulomonadaceae	g__Timonella	s__Timonella senegalensis	GCF_000312125.1_WP_019148404.1	184	FliO
GCA_002376595.1	70.68	p__Actinobacteriota	c__Actinomycetia	o__Actinomycetales	f__Cellulomonadaceae	g__Timonella	s__Timonella sp002376595
GCF_000024965.1	100	p__Actinobacteriota	c__Actinomycetia	o__Actinomycetales	f__Cellulomonadaceae	g__Xylanimonas	s__Xylanimonas cellulosilytica
GCA_001592145.1	100	p__Actinobacteriota	c__Actinomycetia	o__Actinomycetales	f__Cellulomonadaceae	g__Xylanimonas	s__Xylanimonas pachnodae
GCF_004135345.1	97.67	p__Actinobacteriota	c__Actinomycetia	o__Actinomycetales	f__Cellulomonadaceae	g__Xylanimonas	s__Xylanimonas sp004135345
GCF_004135385.1	99.13	p__Actinobacteriota	c__Actinomycetia	o__Actinomycetales	f__Cellulomonadaceae	g__Xylanimonas	s__Xylanimonas sp004135385
GCF_004216535.1	100	p__Actinobacteriota	c__Actinomycetia	o__Actinomycetales	f__Cellulomonadaceae	g__Xylanimonas	s__Xylanimonas ulmi
GCF_000975095.1	97.11	p__Actinobacteriota	c__Actinomycetia	o__Actinomycetales	f__Demequinaceae	g__Demequina	s__Demequina aestuarii	GCF_000975095.1_WP_062137970.1	168	FliO
GCF_000975135.1	97.69	p__Actinobacteriota	c__Actinomycetia	o__Actinomycetales	f__Demequinaceae	g__Demequina	s__Demequina aurantiaca
GCF_000975035.1	97.69	p__Actinobacteriota	c__Actinomycetia	o__Actinomycetales	f__Demequinaceae	g__Demequina	s__Demequina flava
GCF_000971115.1	97.69	p__Actinobacteriota	c__Actinomycetia	o__Actinomycetales	f__Demequinaceae	g__Demequina	s__Demequina gelatinilytica	GCF_000971115.1_WP_062517475.1	166	FliO
GCF_000975155.1	97.69	p__Actinobacteriota	c__Actinomycetia	o__Actinomycetales	f__Demequinaceae	g__Demequina	s__Demequina globuliformis
GCF_000971395.1	97.11	p__Actinobacteriota	c__Actinomycetia	o__Actinomycetales	f__Demequinaceae	g__Demequina	s__Demequina iriomotensis	GCF_000971395.1_WP_062382487.1	160	FliO
GCA_003246255.1	95.38	p__Actinobacteriota	c__Actinomycetia	o__Actinomycetales	f__Demequinaceae	g__Demequina	s__Demequina lutea_A	GCA_003246255.1_QKAX01000011.1_11	174	FliO
GCF_000975075.1	78.61	p__Actinobacteriota	c__Actinomycetia	o__Actinomycetales	f__Demequinaceae	g__Demequina	s__Demequina lutea_B
GCF_000759715.1	97.69	p__Actinobacteriota	c__Actinomycetia	o__Actinomycetales	f__Demequinaceae	g__Demequina	s__Demequina mangrovi	GCF_000759715.1_WP_052406156.1	155	FliO
GCF_000971155.1	97.69	p__Actinobacteriota	c__Actinomycetia	o__Actinomycetales	f__Demequinaceae	g__Demequina	s__Demequina maris
GCF_000975115.1	97.11	p__Actinobacteriota	c__Actinomycetia	o__Actinomycetales	f__Demequinaceae	g__Demequina	s__Demequina oxidasica
GCF_000971175.1	97.5	p__Actinobacteriota	c__Actinomycetia	o__Actinomycetales	f__Demequinaceae	g__Demequina	s__Demequina pelophila
GCF_000971135.1	96.53	p__Actinobacteriota	c__Actinomycetia	o__Actinomycetales	f__Demequinaceae	g__Demequina	s__Demequina phytophila
GCF_000971255.1	97.11	p__Actinobacteriota	c__Actinomycetia	o__Actinomycetales	f__Demequinaceae	g__Demequina	s__Demequina rhizosphaerae
GCF_000974805.1	97.69	p__Actinobacteriota	c__Actinomycetia	o__Actinomycetales	f__Demequinaceae	g__Demequina	s__Demequina salsinemoris	GCF_000974805.1_WP_062204796.1	175	FliO
GCF_000975055.1	98.27	p__Actinobacteriota	c__Actinomycetia	o__Actinomycetales	f__Demequinaceae	g__Demequina	s__Demequina sediminicola
GCF_000971215.1	97.11	p__Actinobacteriota	c__Actinomycetia	o__Actinomycetales	f__Demequinaceae	g__Demequina	s__Demequina silvatica
GCF_000971195.1	97.11	p__Actinobacteriota	c__Actinomycetia	o__Actinomycetales	f__Demequinaceae	g__Demequina	s__Demequina soli
GCF_002090055.1	97.69	p__Actinobacteriota	c__Actinomycetia	o__Actinomycetales	f__Demequinaceae	g__Demequina	s__Demequina sp002090055
GCF_002090075.1	97.69	p__Actinobacteriota	c__Actinomycetia	o__Actinomycetales	f__Demequinaceae	g__Demequina	s__Demequina sp002090075
GCF_002090095.1	97.11	p__Actinobacteriota	c__Actinomycetia	o__Actinomycetales	f__Demequinaceae	g__Demequina	s__Demequina sp002090095
GCF_002090115.1	97.69	p__Actinobacteriota	c__Actinomycetia	o__Actinomycetales	f__Demequinaceae	g__Demequina	s__Demequina sp002090115	GCF_002090115.1_WP_084125133.1	171	FliO
GCF_002090135.1	97.69	p__Actinobacteriota	c__Actinomycetia	o__Actinomycetales	f__Demequinaceae	g__Demequina	s__Demequina sp002090135
GCF_002090155.1	97.11	p__Actinobacteriota	c__Actinomycetia	o__Actinomycetales	f__Demequinaceae	g__Demequina	s__Demequina sp002090155
GCF_002090175.1	97.69	p__Actinobacteriota	c__Actinomycetia	o__Actinomycetales	f__Demequinaceae	g__Demequina	s__Demequina sp002090175
GCA_002384765.1	72.93	p__Actinobacteriota	c__Actinomycetia	o__Actinomycetales	f__Demequinaceae	g__Demequina	s__Demequina sp002384765
GCA_002841315.1	97.98	p__Actinobacteriota	c__Actinomycetia	o__Actinomycetales	f__Demequinaceae	g__Demequina	s__Demequina sp002841315
GCF_000971235.1	97.69	p__Actinobacteriota	c__Actinomycetia	o__Actinomycetales	f__Demequinaceae	g__Demequina	s__Demequina subtropica	GCF_000971235.1_WP_062305271.1	165	FliO
GCF_002332425.1	100	p__Actinobacteriota	c__Actinomycetia	o__Actinomycetales	f__Dermabacteraceae	g__Brachybacterium	s__Brachybacterium alimentarium
GCF_003130585.1	98.25	p__Actinobacteriota	c__Actinomycetia	o__Actinomycetales	f__Dermabacteraceae	g__Brachybacterium	s__Brachybacterium endophyticum
GCF_000023405.1	100	p__Actinobacteriota	c__Actinomycetia	o__Actinomycetales	f__Dermabacteraceae	g__Brachybacterium	s__Brachybacterium faecium
GCF_002407065.1	100	p__Actinobacteriota	c__Actinomycetia	o__Actinomycetales	f__Dermabacteraceae	g__Brachybacterium	s__Brachybacterium ginsengisoli
GCF_900184245.1	100	p__Actinobacteriota	c__Actinomycetia	o__Actinomycetales	f__Dermabacteraceae	g__Brachybacterium	s__Brachybacterium massiliense
GCF_000338055.1	98.34	p__Actinobacteriota	c__Actinomycetia	o__Actinomycetales	f__Dermabacteraceae	g__Brachybacterium	s__Brachybacterium muris
GCF_900163655.1	98.54	p__Actinobacteriota	c__Actinomycetia	o__Actinomycetales	f__Dermabacteraceae	g__Brachybacterium	s__Brachybacterium nesterenkovii
GCF_003994255.1	99.42	p__Actinobacteriota	c__Actinomycetia	o__Actinomycetales	f__Dermabacteraceae	g__Brachybacterium	s__Brachybacterium paraconglomeratum
GCF_000576425.1	98.54	p__Actinobacteriota	c__Actinomycetia	o__Actinomycetales	f__Dermabacteraceae	g__Brachybacterium	s__Brachybacterium phenoliresistens
GCF_003355475.1	99.71	p__Actinobacteriota	c__Actinomycetia	o__Actinomycetales	f__Dermabacteraceae	g__Brachybacterium	s__Brachybacterium saurashtrense
GCF_001969445.1	98.64	p__Actinobacteriota	c__Actinomycetia	o__Actinomycetales	f__Dermabacteraceae	g__Brachybacterium	s__Brachybacterium sp001969445
GCF_002216795.1	99.07	p__Actinobacteriota	c__Actinomycetia	o__Actinomycetales	f__Dermabacteraceae	g__Brachybacterium	s__Brachybacterium sp002216795
GCF_002407185.1	100	p__Actinobacteriota	c__Actinomycetia	o__Actinomycetales	f__Dermabacteraceae	g__Brachybacterium	s__Brachybacterium sp002407185
GCF_002871795.1	97.37	p__Actinobacteriota	c__Actinomycetia	o__Actinomycetales	f__Dermabacteraceae	g__Brachybacterium	s__Brachybacterium sp002871795
GCF_003347015.1	100	p__Actinobacteriota	c__Actinomycetia	o__Actinomycetales	f__Dermabacteraceae	g__Brachybacterium	s__Brachybacterium sp003347015
GCF_003711805.1	98.25	p__Actinobacteriota	c__Actinomycetia	o__Actinomycetales	f__Dermabacteraceae	g__Brachybacterium	s__Brachybacterium sp003711805
GCF_005490785.1	100	p__Actinobacteriota	c__Actinomycetia	o__Actinomycetales	f__Dermabacteraceae	g__Brachybacterium	s__Brachybacterium sp005490785
GCA_900163615.1	99.71	p__Actinobacteriota	c__Actinomycetia	o__Actinomycetales	f__Dermabacteraceae	g__Brachybacterium	s__Brachybacterium sp900163615
GCF_000225825.1	99.42	p__Actinobacteriota	c__Actinomycetia	o__Actinomycetales	f__Dermabacteraceae	g__Brachybacterium	s__Brachybacterium squillarum
GCF_900258505.1	99.12	p__Actinobacteriota	c__Actinomycetia	o__Actinomycetales	f__Dermabacteraceae	g__Brachybacterium	s__Brachybacterium timonense
GCF_001570785.1	94.15	p__Actinobacteriota	c__Actinomycetia	o__Actinomycetales	f__Dermabacteraceae	g__Dermabacter	s__Dermabacter hominis
GCF_001678905.1	93.57	p__Actinobacteriota	c__Actinomycetia	o__Actinomycetales	f__Dermabacteraceae	g__Dermabacter_A	s__Dermabacter_A vaginalis
GCF_900070355.1	97.98	p__Actinobacteriota	c__Actinomycetia	o__Actinomycetales	f__Dermabacteraceae	g__Devriesea	s__Devriesea agamarum
GCF_001403775.1	94.15	p__Actinobacteriota	c__Actinomycetia	o__Actinomycetales	f__Dermabacteraceae	g__Helcobacillus	s__Helcobacillus massiliensis
GCF_000426385.1	100	p__Actinobacteriota	c__Actinomycetia	o__Actinomycetales	f__Dermatophilaceae	g__Arsenicicoccus	s__Arsenicicoccus bolidensis
GCF_001189535.1	100	p__Actinobacteriota	c__Actinomycetia	o__Actinomycetales	f__Dermatophilaceae	g__Arsenicicoccus	s__Arsenicicoccus sp001189535
GCF_000298175.1	100	p__Actinobacteriota	c__Actinomycetia	o__Actinomycetales	f__Dermatophilaceae	g__Austwickia	s__Austwickia chelonae	GCF_000298175.1_WP_006502522.1	155	FliO
GCF_003391095.1	100	p__Actinobacteriota	c__Actinomycetia	o__Actinomycetales	f__Dermatophilaceae	g__Austwickia	s__Austwickia chelonae_A	GCF_003391095.1_WP_116115047.1	153	FliO
GCF_006716095.1	100	p__Actinobacteriota	c__Actinomycetia	o__Actinomycetales	f__Dermatophilaceae	g__Barrientosiimonas	s__Barrientosiimonas humi
GCF_900108585.1	99.46	p__Actinobacteriota	c__Actinomycetia	o__Actinomycetales	f__Dermatophilaceae	g__Branchiibius	s__Branchiibius hedensis
GCA_001594145.1	100	p__Actinobacteriota	c__Actinomycetia	o__Actinomycetales	f__Dermatophilaceae	g__Branchiibius	s__Branchiibius sp001594145
GCF_003386865.1	98.92	p__Actinobacteriota	c__Actinomycetia	o__Actinomycetales	f__Dermatophilaceae	g__Calidifontibacter	s__Calidifontibacter indicus
GCF_000376825.1	99.46	p__Actinobacteriota	c__Actinomycetia	o__Actinomycetales	f__Dermatophilaceae	g__Demetria	s__Demetria terragena
GCF_003515945.1	99.28	p__Actinobacteriota	c__Actinomycetia	o__Actinomycetales	f__Dermatophilaceae	g__Dermacoccus	s__Dermacoccus abyssi
GCF_900447535.1	100	p__Actinobacteriota	c__Actinomycetia	o__Actinomycetales	f__Dermatophilaceae	g__Dermacoccus	s__Dermacoccus nishinomiyaensis
GCF_900187045.1	95.79	p__Actinobacteriota	c__Actinomycetia	o__Actinomycetales	f__Dermatophilaceae	g__Dermatophilus	s__Dermatophilus congolensis	GCF_900187045.1_WP_028326729.1	159	FliO
GCF_900447215.1	95.24	p__Actinobacteriota	c__Actinomycetia	o__Actinomycetales	f__Dermatophilaceae	g__Dermatophilus	s__Dermatophilus congolensis_A
GCF_003724155.1	100	p__Actinobacteriota	c__Actinomycetia	o__Actinomycetales	f__Dermatophilaceae	g__Flexivirga	s__Flexivirga sp003724155
GCA_002748155.1	77.84	p__Actinobacteriota	c__Actinomycetia	o__Actinomycetales	f__Dermatophilaceae	g__GCA-2748155	s__GCA-2748155 sp002748155
GCF_006716675.1	99.82	p__Actinobacteriota	c__Actinomycetia	o__Actinomycetales	f__Dermatophilaceae	g__Humibacillus	s__Humibacillus xanthopallidus
GCF_006717145.1	99.82	p__Actinobacteriota	c__Actinomycetia	o__Actinomycetales	f__Dermatophilaceae	g__Humibacillus	s__Humibacillus xanthopallidus_A
GCF_000184685.1	100	p__Actinobacteriota	c__Actinomycetia	o__Actinomycetales	f__Dermatophilaceae	g__Intrasporangium	s__Intrasporangium calvum
GCF_000576575.1	99.28	p__Actinobacteriota	c__Actinomycetia	o__Actinomycetales	f__Dermatophilaceae	g__Intrasporangium_A	s__Intrasporangium_A chromatireducens
GCF_000576595.1	100	p__Actinobacteriota	c__Actinomycetia	o__Actinomycetales	f__Dermatophilaceae	g__Intrasporangium_B	s__Intrasporangium_B oryzae
GCF_001570945.1	99.82	p__Actinobacteriota	c__Actinomycetia	o__Actinomycetales	f__Dermatophilaceae	g__Janibacter	s__Janibacter anophelis
GCF_001570965.1	99.55	p__Actinobacteriota	c__Actinomycetia	o__Actinomycetales	f__Dermatophilaceae	g__Janibacter	s__Janibacter corallicola
GCF_000297495.1	96.31	p__Actinobacteriota	c__Actinomycetia	o__Actinomycetales	f__Dermatophilaceae	g__Janibacter	s__Janibacter hoylei
GCF_900176385.1	99.82	p__Actinobacteriota	c__Actinomycetia	o__Actinomycetales	f__Dermatophilaceae	g__Janibacter	s__Janibacter indicus
GCF_001570985.1	100	p__Actinobacteriota	c__Actinomycetia	o__Actinomycetales	f__Dermatophilaceae	g__Janibacter	s__Janibacter limosus
GCF_004295485.1	99.82	p__Actinobacteriota	c__Actinomycetia	o__Actinomycetales	f__Dermatophilaceae	g__Janibacter	s__Janibacter limosus_A
GCF_001637565.1	99.82	p__Actinobacteriota	c__Actinomycetia	o__Actinomycetales	f__Dermatophilaceae	g__Janibacter	s__Janibacter melonis
GCF_001428305.1	99.82	p__Actinobacteriota	c__Actinomycetia	o__Actinomycetales	f__Dermatophilaceae	g__Janibacter	s__Janibacter sp001428305
GCA_001591405.1	99.82	p__Actinobacteriota	c__Actinomycetia	o__Actinomycetales	f__Dermatophilaceae	g__Janibacter	s__Janibacter terrae
GCF_000298215.1	99.45	p__Actinobacteriota	c__Actinomycetia	o__Actinomycetales	f__Dermatophilaceae	g__Kineosphaera	s__Kineosphaera limosa	GCF_000298215.1_WP_006592422.1	164	FliO
GCF_000768695.1	100	p__Actinobacteriota	c__Actinomycetia	o__Actinomycetales	f__Dermatophilaceae	g__Knoellia	s__Knoellia aerolata
GCF_000768675.1	99.46	p__Actinobacteriota	c__Actinomycetia	o__Actinomycetales	f__Dermatophilaceae	g__Knoellia	s__Knoellia flava
GCF_003002895.1	100	p__Actinobacteriota	c__Actinomycetia	o__Actinomycetales	f__Dermatophilaceae	g__Knoellia	s__Knoellia remsis
GCF_000768705.1	100	p__Actinobacteriota	c__Actinomycetia	o__Actinomycetales	f__Dermatophilaceae	g__Knoellia	s__Knoellia sinensis
GCF_000152705.1	99.73	p__Actinobacteriota	c__Actinomycetia	o__Actinomycetales	f__Dermatophilaceae	g__Knoellia	s__Knoellia sp000152705
GCF_001427985.1	100	p__Actinobacteriota	c__Actinomycetia	o__Actinomycetales	f__Dermatophilaceae	g__Knoellia	s__Knoellia sp001427985
GCF_000768685.1	100	p__Actinobacteriota	c__Actinomycetia	o__Actinomycetales	f__Dermatophilaceae	g__Knoellia	s__Knoellia subterranea
GCF_001552435.1	98.78	p__Actinobacteriota	c__Actinomycetia	o__Actinomycetales	f__Dermatophilaceae	g__Kribbia	s__Kribbia dieselivorans
GCF_900187395.1	94.34	p__Actinobacteriota	c__Actinomycetia	o__Actinomycetales	f__Dermatophilaceae	g__Kytococcus	s__Kytococcus aerolatus
GCF_002847825.1	94.41	p__Actinobacteriota	c__Actinomycetia	o__Actinomycetales	f__Dermatophilaceae	g__Kytococcus	s__Kytococcus schroeteri
GCF_000023925.1	94.68	p__Actinobacteriota	c__Actinomycetia	o__Actinomycetales	f__Dermatophilaceae	g__Kytococcus	s__Kytococcus sedentarius
GCF_006715055.1	100	p__Actinobacteriota	c__Actinomycetia	o__Actinomycetales	f__Dermatophilaceae	g__Lapillicoccus	s__Lapillicoccus jejuensis	GCF_006715055.1_WP_141849415.1	417	FliO
GCF_001247745.1	100	p__Actinobacteriota	c__Actinomycetia	o__Actinomycetales	f__Dermatophilaceae	g__Luteipulveratus	s__Luteipulveratus halotolerans
GCF_001190945.1	100	p__Actinobacteriota	c__Actinomycetia	o__Actinomycetales	f__Dermatophilaceae	g__Luteipulveratus	s__Luteipulveratus mongoliensis
GCF_000826525.2	99.82	p__Actinobacteriota	c__Actinomycetia	o__Actinomycetales	f__Dermatophilaceae	g__Mobilicoccus	s__Mobilicoccus massiliensis	GCF_000826525.2_WP_052466519.1	147	FliO
GCF_000247995.1	99.82	p__Actinobacteriota	c__Actinomycetia	o__Actinomycetales	f__Dermatophilaceae	g__Mobilicoccus	s__Mobilicoccus pelagius	GCF_000247995.1_WP_009482046.1	256	FliO
GCA_001956915.1	74.55	p__Actinobacteriota	c__Actinomycetia	o__Actinomycetales	f__Dermatophilaceae	g__Monashia	s__Monashia flava	GCA_001956915.1_MLJO01000013.1_146	181	FliO
GCF_900289115.1	99.46	p__Actinobacteriota	c__Actinomycetia	o__Actinomycetales	f__Dermatophilaceae	g__OKQN01	s__OKQN01 sp900289115
GCF_006716185.1	97.93	p__Actinobacteriota	c__Actinomycetia	o__Actinomycetales	f__Dermatophilaceae	g__Ornithinicoccus	s__Ornithinicoccus hortensis
GCF_003352835.1	67.24	p__Actinobacteriota	c__Actinomycetia	o__Actinomycetales	f__Dermatophilaceae	g__Ornithinicoccus	s__Ornithinicoccus murale
GCF_003121625.1	97.93	p__Actinobacteriota	c__Actinomycetia	o__Actinomycetales	f__Dermatophilaceae	g__Ornithinicoccus	s__Ornithinicoccus sp003121625
GCA_007197575.1	97.39	p__Actinobacteriota	c__Actinomycetia	o__Actinomycetales	f__Dermatophilaceae	g__Ornithinicoccus	s__Ornithinicoccus sp007197575
GCF_006716885.1	99.18	p__Actinobacteriota	c__Actinomycetia	o__Actinomycetales	f__Dermatophilaceae	g__Ornithinimicrobium	s__Ornithinimicrobium humiphilum
GCF_000421185.1	99.45	p__Actinobacteriota	c__Actinomycetia	o__Actinomycetales	f__Dermatophilaceae	g__Ornithinimicrobium	s__Ornithinimicrobium pekingense
GCF_900221015.1	99.45	p__Actinobacteriota	c__Actinomycetia	o__Actinomycetales	f__Dermatophilaceae	g__Ornithinimicrobium	s__Ornithinimicrobium pekingense_A
GCF_001942405.1	93.87	p__Actinobacteriota	c__Actinomycetia	o__Actinomycetales	f__Dermatophilaceae	g__Ornithinimicrobium	s__Ornithinimicrobium sp001942405
GCF_003351765.1	99.45	p__Actinobacteriota	c__Actinomycetia	o__Actinomycetales	f__Dermatophilaceae	g__Ornithinimicrobium	s__Ornithinimicrobium sp003351765
GCA_003577095.1	86.42	p__Actinobacteriota	c__Actinomycetia	o__Actinomycetales	f__Dermatophilaceae	g__Ornithinimicrobium	s__Ornithinimicrobium sp003577095
GCF_006716205.1	100	p__Actinobacteriota	c__Actinomycetia	o__Actinomycetales	f__Dermatophilaceae	g__Oryzihumus	s__Oryzihumus leptocrescens	GCF_006716205.1_WP_141790341.1	170	FliO
GCF_006438965.1	100	p__Actinobacteriota	c__Actinomycetia	o__Actinomycetales	f__Dermatophilaceae	g__Pedococcus	s__Pedococcus bigeumensis
GCF_900111375.1	100	p__Actinobacteriota	c__Actinomycetia	o__Actinomycetales	f__Dermatophilaceae	g__Pedococcus	s__Pedococcus cremeus
GCF_900104525.1	100	p__Actinobacteriota	c__Actinomycetia	o__Actinomycetales	f__Dermatophilaceae	g__Pedococcus	s__Pedococcus dokdonensis
GCF_001426245.1	100	p__Actinobacteriota	c__Actinomycetia	o__Actinomycetales	f__Dermatophilaceae	g__Pedococcus	s__Pedococcus sp001426245	GCF_001426245.1_WP_056920252.1	318	FliO
GCF_001428025.1	100	p__Actinobacteriota	c__Actinomycetia	o__Actinomycetales	f__Dermatophilaceae	g__Pedococcus	s__Pedococcus sp001428025
GCF_001429605.1	100	p__Actinobacteriota	c__Actinomycetia	o__Actinomycetales	f__Dermatophilaceae	g__Pedococcus	s__Pedococcus sp001429605
GCF_002846495.1	100	p__Actinobacteriota	c__Actinomycetia	o__Actinomycetales	f__Dermatophilaceae	g__Phycicoccus	s__Phycicoccus duodecadis
GCF_000720925.1	100	p__Actinobacteriota	c__Actinomycetia	o__Actinomycetales	f__Dermatophilaceae	g__Phycicoccus	s__Phycicoccus jejuensis
GCF_001428065.1	100	p__Actinobacteriota	c__Actinomycetia	o__Actinomycetales	f__Dermatophilaceae	g__Phycicoccus	s__Phycicoccus sp001428065
GCF_000367525.1	97.03	p__Actinobacteriota	c__Actinomycetia	o__Actinomycetales	f__Dermatophilaceae	g__Phycicoccus_A	s__Phycicoccus_A elongatus
GCF_001515525.1	98.9	p__Actinobacteriota	c__Actinomycetia	o__Actinomycetales	f__Dermatophilaceae	g__Piscicoccus	s__Piscicoccus intestinalis
GCF_006337125.1	98.72	p__Actinobacteriota	c__Actinomycetia	o__Actinomycetales	f__Dermatophilaceae	g__Serinicoccus	s__Serinicoccus chungangensis
GCF_001483745.1	99.45	p__Actinobacteriota	c__Actinomycetia	o__Actinomycetales	f__Dermatophilaceae	g__Serinicoccus	s__Serinicoccus chungangensis_A
GCF_004526345.1	96.36	p__Actinobacteriota	c__Actinomycetia	o__Actinomycetales	f__Dermatophilaceae	g__Serinicoccus	s__Serinicoccus flavum
GCF_000421245.1	99.45	p__Actinobacteriota	c__Actinomycetia	o__Actinomycetales	f__Dermatophilaceae	g__Serinicoccus	s__Serinicoccus marinus
GCF_000224715.1	99.45	p__Actinobacteriota	c__Actinomycetia	o__Actinomycetales	f__Dermatophilaceae	g__Serinicoccus	s__Serinicoccus profundi
GCF_001685415.1	99.45	p__Actinobacteriota	c__Actinomycetia	o__Actinomycetales	f__Dermatophilaceae	g__Serinicoccus	s__Serinicoccus sp001685415
GCF_004153545.1	99.45	p__Actinobacteriota	c__Actinomycetia	o__Actinomycetales	f__Dermatophilaceae	g__Serinicoccus	s__Serinicoccus sp004153545
GCF_004322775.1	97.45	p__Actinobacteriota	c__Actinomycetia	o__Actinomycetales	f__Dermatophilaceae	g__Serinicoccus	s__Serinicoccus sp004322775
GCF_006717025.1	100	p__Actinobacteriota	c__Actinomycetia	o__Actinomycetales	f__Dermatophilaceae	g__Terrabacter	s__Terrabacter lapilli
GCF_000383675.1	100	p__Actinobacteriota	c__Actinomycetia	o__Actinomycetales	f__Dermatophilaceae	g__Terrabacter	s__Terrabacter sp000383675	GCF_000383675.1_WP_020143851.1	179	FliO
GCF_000620545.1	100	p__Actinobacteriota	c__Actinomycetia	o__Actinomycetales	f__Dermatophilaceae	g__Terrabacter	s__Terrabacter sp000620545
GCF_000720035.1	100	p__Actinobacteriota	c__Actinomycetia	o__Actinomycetales	f__Dermatophilaceae	g__Terrabacter	s__Terrabacter sp000720035
GCA_000955875.1	98.91	p__Actinobacteriota	c__Actinomycetia	o__Actinomycetales	f__Dermatophilaceae	g__Terrabacter	s__Terrabacter sp000955875
GCF_001428505.1	100	p__Actinobacteriota	c__Actinomycetia	o__Actinomycetales	f__Dermatophilaceae	g__Terrabacter	s__Terrabacter sp001428505
GCF_001429185.1	100	p__Actinobacteriota	c__Actinomycetia	o__Actinomycetales	f__Dermatophilaceae	g__Terrabacter	s__Terrabacter sp001429185
GCF_006715875.1	100	p__Actinobacteriota	c__Actinomycetia	o__Actinomycetales	f__Dermatophilaceae	g__Terrabacter	s__Terrabacter sp006715875
GCF_006716915.1	100	p__Actinobacteriota	c__Actinomycetia	o__Actinomycetales	f__Dermatophilaceae	g__Terrabacter	s__Terrabacter sp006716915
GCF_003635045.1	98.92	p__Actinobacteriota	c__Actinomycetia	o__Actinomycetales	f__Dermatophilaceae	g__Terracoccus	s__Terracoccus luteus
GCF_001758225.1	98.56	p__Actinobacteriota	c__Actinomycetia	o__Actinomycetales	f__Dermatophilaceae	g__Terracoccus	s__Terracoccus sp001758225
GCF_001046855.1	92.43	p__Actinobacteriota	c__Actinomycetia	o__Actinomycetales	f__Dermatophilaceae	g__Tetrasphaera	s__Tetrasphaera japonica
GCF_001050535.1	88.26	p__Actinobacteriota	c__Actinomycetia	o__Actinomycetales	f__Dermatophilaceae	g__Tetrasphaera_A	s__Tetrasphaera_A australiensis
GCF_001046875.1	97.39	p__Actinobacteriota	c__Actinomycetia	o__Actinomycetales	f__Dermatophilaceae	g__Tetrasphaera_A	s__Tetrasphaera_A jenkinsii
GCA_002404345.1	85.57	p__Actinobacteriota	c__Actinomycetia	o__Actinomycetales	f__Dermatophilaceae	g__UBA4719	s__UBA4719 sp002404345
GCA_003132125.1	85.83	p__Actinobacteriota	c__Actinomycetia	o__Actinomycetales	f__Dermatophilaceae	g__UBA4719	s__UBA4719 sp003132125
GCA_003157445.1	71.99	p__Actinobacteriota	c__Actinomycetia	o__Actinomycetales	f__Dermatophilaceae	g__UBA4719	s__UBA4719 sp003157445
GCF_005222685.1	100	p__Actinobacteriota	c__Actinomycetia	o__Actinomycetales	f__Dermatophilaceae	g__XNB-1	s__XNB-1 sp005222685
GCF_006715095.1	99.28	p__Actinobacteriota	c__Actinomycetia	o__Actinomycetales	f__Dermatophilaceae	g__Yimella	s__Yimella lutea
GCA_002748415.1	89.82	p__Actinobacteriota	c__Actinomycetia	o__Actinomycetales	f__GCA-002748415	g__GCA-002748415	s__GCA-002748415 sp002748415	GCA_002748415.1_PIE27220.1	122	FliO
GCF_000017305.1	99.19	p__Actinobacteriota	c__Actinomycetia	o__Actinomycetales	f__Kineococcaceae	g__Kineococcus	s__Kineococcus radiotolerans	GCF_000017305.1_WP_011981710.1	174	FliO
GCF_003002055.1	99.19	p__Actinobacteriota	c__Actinomycetia	o__Actinomycetales	f__Kineococcaceae	g__Kineococcus	s__Kineococcus rhizosphaerae	GCF_003002055.1_WP_106206507.1	169	FliO
GCF_002934625.1	98.51	p__Actinobacteriota	c__Actinomycetia	o__Actinomycetales	f__Kineococcaceae	g__Kineococcus	s__Kineococcus xinjiangensis	GCF_002934625.1_WP_104432858.1	166	FliO
GCA_000719025.1	98.65	p__Actinobacteriota	c__Actinomycetia	o__Actinomycetales	f__Kineosporiaceae	g__Kineosporia	s__Kineosporia aurantiaca	GCA_000719025.1_JODP01000003.1_373	517	FliO
GCF_002198655.1	99.46	p__Actinobacteriota	c__Actinomycetia	o__Actinomycetales	f__Kineosporiaceae	g__R-H-3	s__R-H-3 sp002198655	GCF_002198655.1_WP_198949932.1	109	FliO
GCF_002198675.1	98.74	p__Actinobacteriota	c__Actinomycetia	o__Actinomycetales	f__Kineosporiaceae	g__R-H-3	s__R-H-3 sp002198675	GCF_002198675.1_WP_088319897.1	162	FliO
GCA_001898855.1	96.25	p__Actinobacteriota	c__Actinomycetia	o__Actinomycetales	f__Microbacteriaceae	g__73-13	s__73-13 sp001898855
GCF_000938265.1	99.12	p__Actinobacteriota	c__Actinomycetia	o__Actinomycetales	f__Microbacteriaceae	g__Agreia	s__Agreia bicolorata
GCF_900177685.1	99.24	p__Actinobacteriota	c__Actinomycetia	o__Actinomycetales	f__Microbacteriaceae	g__Agreia	s__Agreia pratensis
GCF_001421485.1	99.24	p__Actinobacteriota	c__Actinomycetia	o__Actinomycetales	f__Microbacteriaceae	g__Agreia	s__Agreia sp001421485
GCF_001422485.1	99.24	p__Actinobacteriota	c__Actinomycetia	o__Actinomycetales	f__Microbacteriaceae	g__Agreia	s__Agreia sp001422485
GCF_900177765.1	99.24	p__Actinobacteriota	c__Actinomycetia	o__Actinomycetales	f__Microbacteriaceae	g__Agreia	s__Agreia sp900177765
GCF_900114805.1	99.49	p__Actinobacteriota	c__Actinomycetia	o__Actinomycetales	f__Microbacteriaceae	g__Agrococcus	s__Agrococcus baldri
GCF_900104705.1	99.49	p__Actinobacteriota	c__Actinomycetia	o__Actinomycetales	f__Microbacteriaceae	g__Agrococcus	s__Agrococcus carbonis
GCF_900163565.1	99.92	p__Actinobacteriota	c__Actinomycetia	o__Actinomycetales	f__Microbacteriaceae	g__Agrococcus	s__Agrococcus casei
GCF_900099705.1	98.99	p__Actinobacteriota	c__Actinomycetia	o__Actinomycetales	f__Microbacteriaceae	g__Agrococcus	s__Agrococcus jejuensis
GCF_003752465.1	99.49	p__Actinobacteriota	c__Actinomycetia	o__Actinomycetales	f__Microbacteriaceae	g__Agrococcus	s__Agrococcus jenensis
GCF_000425105.1	100	p__Actinobacteriota	c__Actinomycetia	o__Actinomycetales	f__Microbacteriaceae	g__Agrococcus	s__Agrococcus lahaulensis
GCF_004022445.1	98.17	p__Actinobacteriota	c__Actinomycetia	o__Actinomycetales	f__Microbacteriaceae	g__Agrococcus	s__Agrococcus lahaulensis_A
GCF_000400485.1	100	p__Actinobacteriota	c__Actinomycetia	o__Actinomycetales	f__Microbacteriaceae	g__Agrococcus	s__Agrococcus pavilionensis
GCF_005484985.1	97.69	p__Actinobacteriota	c__Actinomycetia	o__Actinomycetales	f__Microbacteriaceae	g__Agrococcus	s__Agrococcus sp005484985
GCF_900117395.1	98.25	p__Actinobacteriota	c__Actinomycetia	o__Actinomycetales	f__Microbacteriaceae	g__Agrococcus	s__Agrococcus sp900117395
GCF_004134825.1	99.49	p__Actinobacteriota	c__Actinomycetia	o__Actinomycetales	f__Microbacteriaceae	g__Agromyces	s__Agromyces albus
GCF_001660485.1	100	p__Actinobacteriota	c__Actinomycetia	o__Actinomycetales	f__Microbacteriaceae	g__Agromyces	s__Agromyces aureus
GCF_004135055.1	97.9	p__Actinobacteriota	c__Actinomycetia	o__Actinomycetales	f__Microbacteriaceae	g__Agromyces	s__Agromyces binzhouensis
GCF_900142065.1	99.49	p__Actinobacteriota	c__Actinomycetia	o__Actinomycetales	f__Microbacteriaceae	g__Agromyces	s__Agromyces cerinus
GCF_900104685.1	99.49	p__Actinobacteriota	c__Actinomycetia	o__Actinomycetales	f__Microbacteriaceae	g__Agromyces	s__Agromyces flavus
GCF_004134865.1	100	p__Actinobacteriota	c__Actinomycetia	o__Actinomycetales	f__Microbacteriaceae	g__Agromyces	s__Agromyces fucosus
GCF_000421545.1	99.49	p__Actinobacteriota	c__Actinomycetia	o__Actinomycetales	f__Microbacteriaceae	g__Agromyces	s__Agromyces italicus
GCF_004216665.1	99.49	p__Actinobacteriota	c__Actinomycetia	o__Actinomycetales	f__Microbacteriaceae	g__Agromyces	s__Agromyces ramosus
GCF_001421565.1	99.49	p__Actinobacteriota	c__Actinomycetia	o__Actinomycetales	f__Microbacteriaceae	g__Agromyces	s__Agromyces sp001421565
GCF_001428255.1	99.78	p__Actinobacteriota	c__Actinomycetia	o__Actinomycetales	f__Microbacteriaceae	g__Agromyces	s__Agromyces sp001428255
GCF_001429165.1	99.75	p__Actinobacteriota	c__Actinomycetia	o__Actinomycetales	f__Microbacteriaceae	g__Agromyces	s__Agromyces sp001429165
GCF_001620055.1	99.49	p__Actinobacteriota	c__Actinomycetia	o__Actinomycetales	f__Microbacteriaceae	g__Agromyces	s__Agromyces sp001620055
GCF_003070885.1	99.37	p__Actinobacteriota	c__Actinomycetia	o__Actinomycetales	f__Microbacteriaceae	g__Agromyces	s__Agromyces sp003070885
GCF_003384855.1	99.49	p__Actinobacteriota	c__Actinomycetia	o__Actinomycetales	f__Microbacteriaceae	g__Agromyces	s__Agromyces sp003384855
GCF_003634985.1	99.49	p__Actinobacteriota	c__Actinomycetia	o__Actinomycetales	f__Microbacteriaceae	g__Agromyces	s__Agromyces sp003634985
GCF_003710805.1	98.99	p__Actinobacteriota	c__Actinomycetia	o__Actinomycetales	f__Microbacteriaceae	g__Agromyces	s__Agromyces sp003710805
GCF_004006235.1	98.48	p__Actinobacteriota	c__Actinomycetia	o__Actinomycetales	f__Microbacteriaceae	g__Agromyces	s__Agromyces sp004006235
GCF_004135405.1	97.88	p__Actinobacteriota	c__Actinomycetia	o__Actinomycetales	f__Microbacteriaceae	g__Agromyces	s__Agromyces sp004135405
GCF_004959775.1	99.49	p__Actinobacteriota	c__Actinomycetia	o__Actinomycetales	f__Microbacteriaceae	g__Agromyces	s__Agromyces sp004959775
GCF_006337065.1	99.75	p__Actinobacteriota	c__Actinomycetia	o__Actinomycetales	f__Microbacteriaceae	g__Agromyces	s__Agromyces sp006337065
GCF_006715355.1	99.49	p__Actinobacteriota	c__Actinomycetia	o__Actinomycetales	f__Microbacteriaceae	g__Agromyces	s__Agromyces sp006715355
GCF_900113185.1	100	p__Actinobacteriota	c__Actinomycetia	o__Actinomycetales	f__Microbacteriaceae	g__Agromyces	s__Agromyces sp900113185
GCF_000421565.1	99.37	p__Actinobacteriota	c__Actinomycetia	o__Actinomycetales	f__Microbacteriaceae	g__Agromyces	s__Agromyces subbeticus
GCF_004134805.1	99.24	p__Actinobacteriota	c__Actinomycetia	o__Actinomycetales	f__Microbacteriaceae	g__Agromyces_B	s__Agromyces_B atrinae
GCF_004364555.1	98.48	p__Actinobacteriota	c__Actinomycetia	o__Actinomycetales	f__Microbacteriaceae	g__Amnibacterium	s__Amnibacterium kyonggiense	GCF_004364555.1_WP_133764770.1	234	FliO
GCF_003581425.1	98.48	p__Actinobacteriota	c__Actinomycetia	o__Actinomycetales	f__Microbacteriaceae	g__Amnibacterium	s__Amnibacterium sp003581425	GCF_003581425.1_WP_119480658.1	234	FliO
GCF_000257665.1	97.51	p__Actinobacteriota	c__Actinomycetia	o__Actinomycetales	f__Microbacteriaceae	g__Aquiluna	s__Aquiluna sp000257665
GCA_002333405.1	91.96	p__Actinobacteriota	c__Actinomycetia	o__Actinomycetales	f__Microbacteriaceae	g__Aquiluna	s__Aquiluna sp002333405
GCA_002390305.1	89.49	p__Actinobacteriota	c__Actinomycetia	o__Actinomycetales	f__Microbacteriaceae	g__Aquiluna	s__Aquiluna sp002390305
GCA_002478545.1	53.39	p__Actinobacteriota	c__Actinomycetia	o__Actinomycetales	f__Microbacteriaceae	g__Aquiluna	s__Aquiluna sp002478545
GCA_002479805.1	89.27	p__Actinobacteriota	c__Actinomycetia	o__Actinomycetales	f__Microbacteriaceae	g__Aquiluna	s__Aquiluna sp002479805
GCA_003149555.1	94.59	p__Actinobacteriota	c__Actinomycetia	o__Actinomycetales	f__Microbacteriaceae	g__Aquiluna	s__Aquiluna sp003149555
GCF_900100865.1	98.1	p__Actinobacteriota	c__Actinomycetia	o__Actinomycetales	f__Microbacteriaceae	g__Aquiluna	s__Aquiluna sp900100865
GCF_002355535.1	97.47	p__Actinobacteriota	c__Actinomycetia	o__Actinomycetales	f__Microbacteriaceae	g__Aurantimicrobium	s__Aurantimicrobium minutum
GCA_002292955.1	76.36	p__Actinobacteriota	c__Actinomycetia	o__Actinomycetales	f__Microbacteriaceae	g__Aurantimicrobium	s__Aurantimicrobium sp002292955
GCF_003194085.1	97.47	p__Actinobacteriota	c__Actinomycetia	o__Actinomycetales	f__Microbacteriaceae	g__Aurantimicrobium	s__Aurantimicrobium sp003194085
GCF_003325955.1	98.4	p__Actinobacteriota	c__Actinomycetia	o__Actinomycetales	f__Microbacteriaceae	g__Aurantimicrobium	s__Aurantimicrobium sp003325955
GCF_002931175.1	99.49	p__Actinobacteriota	c__Actinomycetia	o__Actinomycetales	f__Microbacteriaceae	g__Clavibacter	s__Clavibacter californiensis
GCF_001280205.1	98.99	p__Actinobacteriota	c__Actinomycetia	o__Actinomycetales	f__Microbacteriaceae	g__Clavibacter	s__Clavibacter capsici
GCF_002240565.1	99.49	p__Actinobacteriota	c__Actinomycetia	o__Actinomycetales	f__Microbacteriaceae	g__Clavibacter	s__Clavibacter insidiosus
GCF_900168345.1	99.49	p__Actinobacteriota	c__Actinomycetia	o__Actinomycetales	f__Microbacteriaceae	g__Clavibacter	s__Clavibacter michiganensis
GCF_002151125.1	99.49	p__Actinobacteriota	c__Actinomycetia	o__Actinomycetales	f__Microbacteriaceae	g__Clavibacter	s__Clavibacter michiganensis_C
GCF_002150995.1	96.94	p__Actinobacteriota	c__Actinomycetia	o__Actinomycetales	f__Microbacteriaceae	g__Clavibacter	s__Clavibacter michiganensis_K
GCF_003576185.1	98.18	p__Actinobacteriota	c__Actinomycetia	o__Actinomycetales	f__Microbacteriaceae	g__Clavibacter	s__Clavibacter michiganensis_M
GCF_000355695.1	98.99	p__Actinobacteriota	c__Actinomycetia	o__Actinomycetales	f__Microbacteriaceae	g__Clavibacter	s__Clavibacter nebraskensis
GCF_000069225.1	99.49	p__Actinobacteriota	c__Actinomycetia	o__Actinomycetales	f__Microbacteriaceae	g__Clavibacter	s__Clavibacter sepedonicus
GCF_003067705.1	98.74	p__Actinobacteriota	c__Actinomycetia	o__Actinomycetales	f__Microbacteriaceae	g__Clavibacter	s__Clavibacter sp003067705	GCF_003067705.1_WP_108252362.1	199	FliO
GCF_003384945.1	99.49	p__Actinobacteriota	c__Actinomycetia	o__Actinomycetales	f__Microbacteriaceae	g__Clavibacter	s__Clavibacter sp003384945
GCF_003576405.1	98.93	p__Actinobacteriota	c__Actinomycetia	o__Actinomycetales	f__Microbacteriaceae	g__Clavibacter	s__Clavibacter sp003576405
GCF_002240635.1	99.49	p__Actinobacteriota	c__Actinomycetia	o__Actinomycetales	f__Microbacteriaceae	g__Clavibacter	s__Clavibacter tessellarius
GCF_001618005.1	98.99	p__Actinobacteriota	c__Actinomycetia	o__Actinomycetales	f__Microbacteriaceae	g__Clavibacter	s__Clavibacter tessellarius_A
GCF_002096055.1	99.24	p__Actinobacteriota	c__Actinomycetia	o__Actinomycetales	f__Microbacteriaceae	g__Cnuibacter	s__Cnuibacter physcomitrellae
GCF_002797855.1	99.24	p__Actinobacteriota	c__Actinomycetia	o__Actinomycetales	f__Microbacteriaceae	g__Compostimonas	s__Compostimonas suwonensis
GCF_003185895.1	99.49	p__Actinobacteriota	c__Actinomycetia	o__Actinomycetales	f__Microbacteriaceae	g__Cryobacterium	s__Cryobacterium arcticum	GCF_003185895.1_WP_110127085.1	178	FliO
GCF_001679725.1	99.49	p__Actinobacteriota	c__Actinomycetia	o__Actinomycetales	f__Microbacteriaceae	g__Cryobacterium	s__Cryobacterium arcticum_A	GCF_001679725.1_WP_066595004.1	175	FliO
GCF_002954245.1	98.99	p__Actinobacteriota	c__Actinomycetia	o__Actinomycetales	f__Microbacteriaceae	g__Cryobacterium	s__Cryobacterium aureum	GCF_002954245.1_WP_105033917.1	151	FliO
GCF_900103805.1	98.99	p__Actinobacteriota	c__Actinomycetia	o__Actinomycetales	f__Microbacteriaceae	g__Cryobacterium	s__Cryobacterium flavum	GCF_900103805.1_WP_092339726.1	151	FliO
GCF_004402405.1	98.99	p__Actinobacteriota	c__Actinomycetia	o__Actinomycetales	f__Microbacteriaceae	g__Cryobacterium	s__Cryobacterium levicorallinum	GCF_004402405.1_WP_092450611.1	173	FliO
GCF_900110125.1	98.99	p__Actinobacteriota	c__Actinomycetia	o__Actinomycetales	f__Microbacteriaceae	g__Cryobacterium	s__Cryobacterium luteum	GCF_900110125.1_WP_092110139.1	151	FliO
GCF_004365915.1	99.49	p__Actinobacteriota	c__Actinomycetia	o__Actinomycetales	f__Microbacteriaceae	g__Cryobacterium	s__Cryobacterium psychrophilum
GCF_900101115.1	99.49	p__Actinobacteriota	c__Actinomycetia	o__Actinomycetales	f__Microbacteriaceae	g__Cryobacterium	s__Cryobacterium psychrotolerans	GCF_900101115.1_WP_092321436.1	163	FliO
GCF_000764165.1	98.74	p__Actinobacteriota	c__Actinomycetia	o__Actinomycetales	f__Microbacteriaceae	g__Cryobacterium	s__Cryobacterium roopkundense	GCF_000764165.1_WP_035839893.1	150	FliO
GCF_000738085.1	96.49	p__Actinobacteriota	c__Actinomycetia	o__Actinomycetales	f__Microbacteriaceae	g__Cryobacterium	s__Cryobacterium sp000738085	GCF_000738085.1_WP_035873744.1	145	FliO
GCA_002404115.1	59.65	p__Actinobacteriota	c__Actinomycetia	o__Actinomycetales	f__Microbacteriaceae	g__Cryobacterium	s__Cryobacterium sp002404115
GCF_002929495.1	98.74	p__Actinobacteriota	c__Actinomycetia	o__Actinomycetales	f__Microbacteriaceae	g__Cryobacterium	s__Cryobacterium sp002929495	GCF_002929495.1_WP_104191920.1	153	FliO
GCF_002929505.1	98.99	p__Actinobacteriota	c__Actinomycetia	o__Actinomycetales	f__Microbacteriaceae	g__Cryobacterium	s__Cryobacterium sp002929505	GCF_002929505.1_WP_104128456.1	153	FliO
GCF_002929535.1	99.24	p__Actinobacteriota	c__Actinomycetia	o__Actinomycetales	f__Microbacteriaceae	g__Cryobacterium	s__Cryobacterium sp002929535	GCF_002929535.1_WP_158251144.1	188	FliO
GCF_002929555.1	99.37	p__Actinobacteriota	c__Actinomycetia	o__Actinomycetales	f__Microbacteriaceae	g__Cryobacterium	s__Cryobacterium sp002929555	GCF_002929555.1_WP_104164679.1	166	FliO
GCF_002929805.1	98.65	p__Actinobacteriota	c__Actinomycetia	o__Actinomycetales	f__Microbacteriaceae	g__Cryobacterium	s__Cryobacterium sp002929805	GCF_002929805.1_WP_104139020.1	171	FliO
GCF_002929825.1	98.99	p__Actinobacteriota	c__Actinomycetia	o__Actinomycetales	f__Microbacteriaceae	g__Cryobacterium	s__Cryobacterium sp002929825	GCF_002929825.1_WP_104201343.1	169	FliO
GCF_002929845.1	99.49	p__Actinobacteriota	c__Actinomycetia	o__Actinomycetales	f__Microbacteriaceae	g__Cryobacterium	s__Cryobacterium sp002929845	GCF_002929845.1_WP_104099305.1	175	FliO
GCF_003602235.1	99.41	p__Actinobacteriota	c__Actinomycetia	o__Actinomycetales	f__Microbacteriaceae	g__Cryobacterium	s__Cryobacterium sp003602235
GCF_003611035.1	99.27	p__Actinobacteriota	c__Actinomycetia	o__Actinomycetales	f__Microbacteriaceae	g__Cryobacterium	s__Cryobacterium sp003611035	GCF_003611035.1_WP_120337143.1	177	FliO
GCF_004210215.1	98.74	p__Actinobacteriota	c__Actinomycetia	o__Actinomycetales	f__Microbacteriaceae	g__Cryobacterium	s__Cryobacterium sp004210215	GCF_004210215.1_WP_130178228.1	170	FliO
GCF_004402215.1	99.49	p__Actinobacteriota	c__Actinomycetia	o__Actinomycetales	f__Microbacteriaceae	g__Cryobacterium	s__Cryobacterium sp004402215	GCF_004402215.1_WP_134489762.1	158	FliO
GCF_004402235.1	98.99	p__Actinobacteriota	c__Actinomycetia	o__Actinomycetales	f__Microbacteriaceae	g__Cryobacterium	s__Cryobacterium sp004402235	GCF_004402235.1_WP_134448965.1	187	FliO
GCF_004402375.1	99.49	p__Actinobacteriota	c__Actinomycetia	o__Actinomycetales	f__Microbacteriaceae	g__Cryobacterium	s__Cryobacterium sp004402375	GCF_004402375.1_WP_134364019.1	164	FliO
GCF_004402485.1	98.74	p__Actinobacteriota	c__Actinomycetia	o__Actinomycetales	f__Microbacteriaceae	g__Cryobacterium	s__Cryobacterium sp004402485	GCF_004402485.1_WP_134536510.1	189	FliO
GCF_004402495.1	99.49	p__Actinobacteriota	c__Actinomycetia	o__Actinomycetales	f__Microbacteriaceae	g__Cryobacterium	s__Cryobacterium sp004402495	GCF_004402495.1_WP_134538375.1	172	FliO
GCF_004402535.1	98.99	p__Actinobacteriota	c__Actinomycetia	o__Actinomycetales	f__Microbacteriaceae	g__Cryobacterium	s__Cryobacterium sp004402535	GCF_004402535.1_WP_134504204.1	156	FliO
GCF_004402595.1	99.24	p__Actinobacteriota	c__Actinomycetia	o__Actinomycetales	f__Microbacteriaceae	g__Cryobacterium	s__Cryobacterium sp004402595	GCF_004402595.1_WP_134402527.1	142	FliO
GCF_004402695.1	99.24	p__Actinobacteriota	c__Actinomycetia	o__Actinomycetales	f__Microbacteriaceae	g__Cryobacterium	s__Cryobacterium sp004402695	GCF_004402695.1_WP_134453382.1	192	FliO
GCF_004402785.1	99.49	p__Actinobacteriota	c__Actinomycetia	o__Actinomycetales	f__Microbacteriaceae	g__Cryobacterium	s__Cryobacterium sp004402785	GCF_004402785.1_WP_134568783.1	183	FliO
GCF_004403065.1	99.49	p__Actinobacteriota	c__Actinomycetia	o__Actinomycetales	f__Microbacteriaceae	g__Cryobacterium	s__Cryobacterium sp004403065	GCF_004403065.1_WP_134422991.1	153	FliO
GCF_004403185.1	98.74	p__Actinobacteriota	c__Actinomycetia	o__Actinomycetales	f__Microbacteriaceae	g__Cryobacterium	s__Cryobacterium sp004403185	GCF_004403185.1_WP_134514350.1	150	FliO
GCF_004403305.1	99.16	p__Actinobacteriota	c__Actinomycetia	o__Actinomycetales	f__Microbacteriaceae	g__Cryobacterium	s__Cryobacterium sp004403305	GCF_004403305.1_WP_134520444.1	151	FliO
GCF_004403395.1	99.49	p__Actinobacteriota	c__Actinomycetia	o__Actinomycetales	f__Microbacteriaceae	g__Cryobacterium	s__Cryobacterium sp004403395
GCF_004403465.1	99.49	p__Actinobacteriota	c__Actinomycetia	o__Actinomycetales	f__Microbacteriaceae	g__Cryobacterium	s__Cryobacterium sp004403465	GCF_004403465.1_WP_134432398.1	175	FliO
GCF_004403515.1	99.49	p__Actinobacteriota	c__Actinomycetia	o__Actinomycetales	f__Microbacteriaceae	g__Cryobacterium	s__Cryobacterium sp004403515	GCF_004403515.1_WP_134522681.1	149	FliO
GCF_004403945.1	99.49	p__Actinobacteriota	c__Actinomycetia	o__Actinomycetales	f__Microbacteriaceae	g__Cryobacterium	s__Cryobacterium sp004403945	GCF_004403945.1_WP_134641800.1	170	FliO
GCF_004403985.1	99.24	p__Actinobacteriota	c__Actinomycetia	o__Actinomycetales	f__Microbacteriaceae	g__Cryobacterium	s__Cryobacterium sp004403985	GCF_004403985.1_WP_134552808.1	153	FliO
GCF_004404055.1	98.74	p__Actinobacteriota	c__Actinomycetia	o__Actinomycetales	f__Microbacteriaceae	g__Cryobacterium	s__Cryobacterium sp004404055	GCF_004404055.1_WP_134556017.1	152	FliO
GCF_002909375.1	99.49	p__Actinobacteriota	c__Actinomycetia	o__Actinomycetales	f__Microbacteriaceae	g__Cryobacterium	s__Cryobacterium zongtaii	GCF_002909375.1_WP_088456014.1	167	FliO
GCF_001571045.1	98.99	p__Actinobacteriota	c__Actinomycetia	o__Actinomycetales	f__Microbacteriaceae	g__Curtobacterium	s__Curtobacterium ammoniigenes	GCF_001571045.1_WP_066516824.1	160	FliO
GCF_006715175.1	100	p__Actinobacteriota	c__Actinomycetia	o__Actinomycetales	f__Microbacteriaceae	g__Curtobacterium	s__Curtobacterium citreum	GCF_006715175.1_WP_141861455.1	174	FliO
GCF_004103915.1	98.99	p__Actinobacteriota	c__Actinomycetia	o__Actinomycetales	f__Microbacteriaceae	g__Curtobacterium	s__Curtobacterium flaccumfaciens	GCF_004103915.1_WP_128779869.1	172	FliO
GCF_000349565.1	97.98	p__Actinobacteriota	c__Actinomycetia	o__Actinomycetales	f__Microbacteriaceae	g__Curtobacterium	s__Curtobacterium flaccumfaciens_A	GCF_000349565.1_WP_017887435.1	206	FliO
GCF_004361695.1	98.43	p__Actinobacteriota	c__Actinomycetia	o__Actinomycetales	f__Microbacteriaceae	g__Curtobacterium	s__Curtobacterium flaccumfaciens_B	GCF_004361695.1_WP_133520563.1	177	FliO
GCF_001475545.1	98.6	p__Actinobacteriota	c__Actinomycetia	o__Actinomycetales	f__Microbacteriaceae	g__Curtobacterium	s__Curtobacterium luteum	GCF_001475545.1_WP_058726004.1	182	FliO
GCF_005490985.1	99.94	p__Actinobacteriota	c__Actinomycetia	o__Actinomycetales	f__Microbacteriaceae	g__Curtobacterium	s__Curtobacterium oceanosedimentum	GCF_005490985.1_WP_137767255.1	202	FliO
GCF_002025645.1	99.19	p__Actinobacteriota	c__Actinomycetia	o__Actinomycetales	f__Microbacteriaceae	g__Curtobacterium	s__Curtobacterium pusillum	GCF_002025645.1_WP_079235962.1	175	FliO	GCF_002025645.1_WP_079239385.1	135	FliO
GCF_000333315.1	88.37	p__Actinobacteriota	c__Actinomycetia	o__Actinomycetales	f__Microbacteriaceae	g__Curtobacterium	s__Curtobacterium sp000333315	GCF_000333315.1_WP_148286183.1	140	FliO
GCF_000333375.1	92.76	p__Actinobacteriota	c__Actinomycetia	o__Actinomycetales	f__Microbacteriaceae	g__Curtobacterium	s__Curtobacterium sp000333375	GCF_000333375.1_WP_022907979.1	172	FliO
GCF_000772085.1	99.49	p__Actinobacteriota	c__Actinomycetia	o__Actinomycetales	f__Microbacteriaceae	g__Curtobacterium	s__Curtobacterium sp000772085	GCF_000772085.1_WP_066654191.1	201	FliO
GCF_001422205.1	98.48	p__Actinobacteriota	c__Actinomycetia	o__Actinomycetales	f__Microbacteriaceae	g__Curtobacterium	s__Curtobacterium sp001422205	GCF_001422205.1_WP_055947974.1	183	FliO
GCF_001424385.1	98.99	p__Actinobacteriota	c__Actinomycetia	o__Actinomycetales	f__Microbacteriaceae	g__Curtobacterium	s__Curtobacterium sp001424385	GCF_001424385.1_WP_162241720.1	185	FliO
GCF_001705035.1	98.99	p__Actinobacteriota	c__Actinomycetia	o__Actinomycetales	f__Microbacteriaceae	g__Curtobacterium	s__Curtobacterium sp001705035	GCF_001705035.1_WP_065962958.1	196	FliO
GCF_001742745.1	98.99	p__Actinobacteriota	c__Actinomycetia	o__Actinomycetales	f__Microbacteriaceae	g__Curtobacterium	s__Curtobacterium sp001742745	GCF_001742745.1_WP_069710949.1	192	FliO
GCF_001806325.1	98.99	p__Actinobacteriota	c__Actinomycetia	o__Actinomycetales	f__Microbacteriaceae	g__Curtobacterium	s__Curtobacterium sp001806325	GCF_001806325.1_WP_070418903.1	177	FliO
GCF_001864835.1	99.12	p__Actinobacteriota	c__Actinomycetia	o__Actinomycetales	f__Microbacteriaceae	g__Curtobacterium	s__Curtobacterium sp001864835	GCF_001864835.1_WP_139195304.1	163	FliO
GCF_001864895.1	99.49	p__Actinobacteriota	c__Actinomycetia	o__Actinomycetales	f__Microbacteriaceae	g__Curtobacterium	s__Curtobacterium sp001864895	GCF_001864895.1_WP_071297240.1	179	FliO
GCF_001865015.1	98.99	p__Actinobacteriota	c__Actinomycetia	o__Actinomycetales	f__Microbacteriaceae	g__Curtobacterium	s__Curtobacterium sp001865015	GCF_001865015.1_WP_071275562.1	192	FliO
GCF_001865065.1	98.48	p__Actinobacteriota	c__Actinomycetia	o__Actinomycetales	f__Microbacteriaceae	g__Curtobacterium	s__Curtobacterium sp001865065	GCF_001865065.1_WP_071291451.1	177	FliO
GCF_002412165.1	98.99	p__Actinobacteriota	c__Actinomycetia	o__Actinomycetales	f__Microbacteriaceae	g__Curtobacterium	s__Curtobacterium sp002412165	GCF_002412165.1_WP_096899373.1	201	FliO
GCF_003224335.1	98.99	p__Actinobacteriota	c__Actinomycetia	o__Actinomycetales	f__Microbacteriaceae	g__Curtobacterium	s__Curtobacterium sp003224335	GCF_003224335.1_WP_110824886.1	189	FliO
GCF_003234085.1	98.93	p__Actinobacteriota	c__Actinomycetia	o__Actinomycetales	f__Microbacteriaceae	g__Curtobacterium	s__Curtobacterium sp003234085	GCF_003234085.1_WP_111237129.1	183	FliO
GCF_003234115.1	99.49	p__Actinobacteriota	c__Actinomycetia	o__Actinomycetales	f__Microbacteriaceae	g__Curtobacterium	s__Curtobacterium sp003234115	GCF_003234115.1_WP_111115575.1	172	FliO
GCF_003234175.1	99.49	p__Actinobacteriota	c__Actinomycetia	o__Actinomycetales	f__Microbacteriaceae	g__Curtobacterium	s__Curtobacterium sp003234175	GCF_003234175.1_WP_111225999.1	189	FliO
GCF_003234185.1	98.99	p__Actinobacteriota	c__Actinomycetia	o__Actinomycetales	f__Microbacteriaceae	g__Curtobacterium	s__Curtobacterium sp003234185	GCF_003234185.1_WP_111238417.1	189	FliO
GCF_003234265.1	98.99	p__Actinobacteriota	c__Actinomycetia	o__Actinomycetales	f__Microbacteriaceae	g__Curtobacterium	s__Curtobacterium sp003234265	GCF_003234265.1_WP_111210173.1	188	FliO
GCF_003234365.1	99.94	p__Actinobacteriota	c__Actinomycetia	o__Actinomycetales	f__Microbacteriaceae	g__Curtobacterium	s__Curtobacterium sp003234365	GCF_003234365.1_WP_111084133.1	199	FliO
GCF_003234565.1	98.99	p__Actinobacteriota	c__Actinomycetia	o__Actinomycetales	f__Microbacteriaceae	g__Curtobacterium	s__Curtobacterium sp003234565	GCF_003234565.1_WP_111008853.1	182	FliO
GCF_003234795.1	98.99	p__Actinobacteriota	c__Actinomycetia	o__Actinomycetales	f__Microbacteriaceae	g__Curtobacterium	s__Curtobacterium sp003234795	GCF_003234795.1_WP_111073363.1	187	FliO
GCF_003234855.1	98.99	p__Actinobacteriota	c__Actinomycetia	o__Actinomycetales	f__Microbacteriaceae	g__Curtobacterium	s__Curtobacterium sp003234855	GCF_003234855.1_WP_111051942.1	189	FliO
GCF_003752025.1	99.94	p__Actinobacteriota	c__Actinomycetia	o__Actinomycetales	f__Microbacteriaceae	g__Curtobacterium	s__Curtobacterium sp003752025	GCF_003752025.1_WP_123680939.1	180	FliO
GCF_003755065.1	99.49	p__Actinobacteriota	c__Actinomycetia	o__Actinomycetales	f__Microbacteriaceae	g__Curtobacterium	s__Curtobacterium sp003755065	GCF_003755065.1_WP_123312690.1	171	FliO
GCF_003762905.1	99.44	p__Actinobacteriota	c__Actinomycetia	o__Actinomycetales	f__Microbacteriaceae	g__Curtobacterium	s__Curtobacterium sp003762905	GCF_003762905.1_WP_123653350.1	183	FliO
GCF_003989515.1	100	p__Actinobacteriota	c__Actinomycetia	o__Actinomycetales	f__Microbacteriaceae	g__Curtobacterium	s__Curtobacterium sp003989515	GCF_003989515.1_WP_148113357.1	156	FliO
GCA_900086645.1	98.99	p__Actinobacteriota	c__Actinomycetia	o__Actinomycetales	f__Microbacteriaceae	g__Curtobacterium	s__Curtobacterium sp900086645	GCA_900086645.1_SBN63394.1	182	FliO
GCF_900101675.1	98.93	p__Actinobacteriota	c__Actinomycetia	o__Actinomycetales	f__Microbacteriaceae	g__Curtobacterium	s__Curtobacterium sp900101675	GCF_900101675.1_WP_092096661.1	182	FliO
GCF_002797715.1	98.99	p__Actinobacteriota	c__Actinomycetia	o__Actinomycetales	f__Microbacteriaceae	g__Diaminobutyricimonas	s__Diaminobutyricimonas aerilata	GCF_002797715.1_WP_157802345.1	171	FliO
GCF_000878135.1	98.99	p__Actinobacteriota	c__Actinomycetia	o__Actinomycetales	f__Microbacteriaceae	g__Frigoribacterium	s__Frigoribacterium sp000878135	GCF_000878135.1_WP_082060086.1	200	FliO
GCF_001421165.1	98.4	p__Actinobacteriota	c__Actinomycetia	o__Actinomycetales	f__Microbacteriaceae	g__Frigoribacterium	s__Frigoribacterium sp001421165	GCF_001421165.1_WP_056043634.1	203	FliO
GCF_001422285.1	98.48	p__Actinobacteriota	c__Actinomycetia	o__Actinomycetales	f__Microbacteriaceae	g__Frigoribacterium	s__Frigoribacterium sp001422285	GCF_001422285.1_WP_055799818.1	208	FliO
GCF_001423665.1	98.42	p__Actinobacteriota	c__Actinomycetia	o__Actinomycetales	f__Microbacteriaceae	g__Frigoribacterium	s__Frigoribacterium sp001423665	GCF_001423665.1_WP_056057477.1	228	FliO
GCF_001423905.1	98.15	p__Actinobacteriota	c__Actinomycetia	o__Actinomycetales	f__Microbacteriaceae	g__Frigoribacterium	s__Frigoribacterium sp001423905	GCF_001423905.1_WP_056259770.1	205	FliO
GCF_001424645.1	98.99	p__Actinobacteriota	c__Actinomycetia	o__Actinomycetales	f__Microbacteriaceae	g__Frigoribacterium	s__Frigoribacterium sp001424645	GCF_001424645.1_WP_055975093.1	240	FliO
GCF_003751785.1	98.48	p__Actinobacteriota	c__Actinomycetia	o__Actinomycetales	f__Microbacteriaceae	g__Frigoribacterium	s__Frigoribacterium sp003751785	GCF_003751785.1_WP_158613344.1	262	FliO
GCF_003755185.1	98.99	p__Actinobacteriota	c__Actinomycetia	o__Actinomycetales	f__Microbacteriaceae	g__Frigoribacterium	s__Frigoribacterium sp003755185	GCF_003755185.1_WP_158612691.1	198	FliO
GCF_004364285.1	98.38	p__Actinobacteriota	c__Actinomycetia	o__Actinomycetales	f__Microbacteriaceae	g__Frigoribacterium	s__Frigoribacterium sp004364285	GCF_004364285.1_WP_133738212.1	238	FliO
GCF_003634555.1	99.49	p__Actinobacteriota	c__Actinomycetia	o__Actinomycetales	f__Microbacteriaceae	g__Frondihabitans	s__Frondihabitans australicus	GCF_003634555.1_WP_121370332.1	179	FliO
GCF_001423105.1	98.4	p__Actinobacteriota	c__Actinomycetia	o__Actinomycetales	f__Microbacteriaceae	g__Frondihabitans	s__Frondihabitans sp001423105	GCF_001423105.1_WP_055964869.1	166	FliO
GCF_001577365.1	96.74	p__Actinobacteriota	c__Actinomycetia	o__Actinomycetales	f__Microbacteriaceae	g__Frondihabitans	s__Frondihabitans sp001577365	GCF_001577365.1_WP_066276879.1	190	FliO
GCF_002074055.1	98.99	p__Actinobacteriota	c__Actinomycetia	o__Actinomycetales	f__Microbacteriaceae	g__Frondihabitans	s__Frondihabitans sp002074055	GCF_002074055.1_WP_164088353.1	169	FliO
GCF_003752365.1	98.48	p__Actinobacteriota	c__Actinomycetia	o__Actinomycetales	f__Microbacteriaceae	g__Frondihabitans	s__Frondihabitans sp003752365	GCF_003752365.1_WP_158614261.1	163	FliO
GCF_000421145.1	99.49	p__Actinobacteriota	c__Actinomycetia	o__Actinomycetales	f__Microbacteriaceae	g__Glaciibacter	s__Glaciibacter superstes	GCF_000421145.1_WP_022883852.1	145	FliO
GCF_003003265.1	99.41	p__Actinobacteriota	c__Actinomycetia	o__Actinomycetales	f__Microbacteriaceae	g__Glaciihabitans	s__Glaciihabitans tibetensis
GCF_000419445.1	99.24	p__Actinobacteriota	c__Actinomycetia	o__Actinomycetales	f__Microbacteriaceae	g__Gryllotalpicola	s__Gryllotalpicola ginsengisoli
GCF_003627055.1	98.99	p__Actinobacteriota	c__Actinomycetia	o__Actinomycetales	f__Microbacteriaceae	g__Gryllotalpicola	s__Gryllotalpicola sp003627055
GCF_001570925.1	97.66	p__Actinobacteriota	c__Actinomycetia	o__Actinomycetales	f__Microbacteriaceae	g__Gulosibacter	s__Gulosibacter bifidus
GCF_000381765.1	98.64	p__Actinobacteriota	c__Actinomycetia	o__Actinomycetales	f__Microbacteriaceae	g__Gulosibacter	s__Gulosibacter faecalis
GCF_000425685.1	98.64	p__Actinobacteriota	c__Actinomycetia	o__Actinomycetales	f__Microbacteriaceae	g__Gulosibacter	s__Gulosibacter molinativorax
GCF_003865375.1	98.83	p__Actinobacteriota	c__Actinomycetia	o__Actinomycetales	f__Microbacteriaceae	g__Gulosibacter	s__Gulosibacter sp003865375
GCF_900163695.1	98.05	p__Actinobacteriota	c__Actinomycetia	o__Actinomycetales	f__Microbacteriaceae	g__Gulosibacter	s__Gulosibacter sp900163695
GCF_900626105.1	99.42	p__Actinobacteriota	c__Actinomycetia	o__Actinomycetales	f__Microbacteriaceae	g__Gulosibacter	s__Gulosibacter sp900626105
GCF_900107435.1	99.49	p__Actinobacteriota	c__Actinomycetia	o__Actinomycetales	f__Microbacteriaceae	g__Herbiconiux	s__Herbiconiux ginsengi
GCF_001571005.1	99.24	p__Actinobacteriota	c__Actinomycetia	o__Actinomycetales	f__Microbacteriaceae	g__Herbiconiux	s__Herbiconiux solani
GCA_004297105.1	96.21	p__Actinobacteriota	c__Actinomycetia	o__Actinomycetales	f__Microbacteriaceae	g__Herbiconiux	s__Herbiconiux sp004297105
GCF_005502775.1	98.99	p__Actinobacteriota	c__Actinomycetia	o__Actinomycetales	f__Microbacteriaceae	g__Herbiconiux	s__Herbiconiux sp005502775
GCF_006716125.1	97.67	p__Actinobacteriota	c__Actinomycetia	o__Actinomycetales	f__Microbacteriaceae	g__Homoserinimonas	s__Homoserinimonas aerilata	GCF_006716125.1_WP_141881287.1	158	FliO
GCF_002929725.1	96.04	p__Actinobacteriota	c__Actinomycetia	o__Actinomycetales	f__Microbacteriaceae	g__Homoserinimonas	s__Homoserinimonas mesophilum
GCF_003065485.1	98.77	p__Actinobacteriota	c__Actinomycetia	o__Actinomycetales	f__Microbacteriaceae	g__Homoserinimonas	s__Homoserinimonas sp003065485	GCF_003065485.1_WP_108518512.1	157	FliO
GCF_000421825.1	99.49	p__Actinobacteriota	c__Actinomycetia	o__Actinomycetales	f__Microbacteriaceae	g__Humibacter	s__Humibacter albus
GCF_006716695.1	98.25	p__Actinobacteriota	c__Actinomycetia	o__Actinomycetales	f__Microbacteriaceae	g__Klugiella	s__Klugiella xanthotipulae
GCF_003990045.1	99.49	p__Actinobacteriota	c__Actinomycetia	o__Actinomycetales	f__Microbacteriaceae	g__Labedella	s__Labedella endophytica
GCF_003014675.1	99.49	p__Actinobacteriota	c__Actinomycetia	o__Actinomycetales	f__Microbacteriaceae	g__Labedella	s__Labedella gwakjiensis
GCF_004078635.1	99.49	p__Actinobacteriota	c__Actinomycetia	o__Actinomycetales	f__Microbacteriaceae	g__Labedella	s__Labedella sp004078635
GCF_004078655.1	99.49	p__Actinobacteriota	c__Actinomycetia	o__Actinomycetales	f__Microbacteriaceae	g__Labedella	s__Labedella sp004078655
GCF_000469485.1	97.79	p__Actinobacteriota	c__Actinomycetia	o__Actinomycetales	f__Microbacteriaceae	g__Leifsonia	s__Leifsonia aquatica	GCF_000469485.1_WP_021754836.1	174	FliO
GCF_000633535.1	99.49	p__Actinobacteriota	c__Actinomycetia	o__Actinomycetales	f__Microbacteriaceae	g__Leifsonia	s__Leifsonia aquatica_A	GCF_000633535.1_WP_025157953.1	186	FliO
GCF_000470775.1	98.73	p__Actinobacteriota	c__Actinomycetia	o__Actinomycetales	f__Microbacteriaceae	g__Leifsonia	s__Leifsonia cynodontis
GCF_001423695.1	99.44	p__Actinobacteriota	c__Actinomycetia	o__Actinomycetales	f__Microbacteriaceae	g__Leifsonia	s__Leifsonia sp001423695	GCF_001423695.1_WP_055922314.1	175	FliO
GCF_001428745.1	99.24	p__Actinobacteriota	c__Actinomycetia	o__Actinomycetales	f__Microbacteriaceae	g__Leifsonia	s__Leifsonia sp001428745	GCF_001428745.1_WP_055897426.1	204	FliO
GCA_001898805.1	99.37	p__Actinobacteriota	c__Actinomycetia	o__Actinomycetales	f__Microbacteriaceae	g__Leifsonia	s__Leifsonia sp001898805	GCA_001898805.1_OJX80295.1	174	FliO
GCF_002105485.1	99.49	p__Actinobacteriota	c__Actinomycetia	o__Actinomycetales	f__Microbacteriaceae	g__Leifsonia	s__Leifsonia sp002105485	GCF_002105485.1_WP_085367372.1	196	FliO
GCF_003367665.1	99.49	p__Actinobacteriota	c__Actinomycetia	o__Actinomycetales	f__Microbacteriaceae	g__Leifsonia	s__Leifsonia sp003367665	GCF_003367665.1_NZ_QKXI01000003.1_348	162	FliO
GCF_003664105.1	98.98	p__Actinobacteriota	c__Actinomycetia	o__Actinomycetales	f__Microbacteriaceae	g__Leifsonia	s__Leifsonia sp003664105	GCF_003664105.1_WP_121263058.1	176	FliO
GCF_900100265.1	99.49	p__Actinobacteriota	c__Actinomycetia	o__Actinomycetales	f__Microbacteriaceae	g__Leifsonia	s__Leifsonia sp900100265	GCF_900100265.1_WP_089879240.1	168	FliO
GCF_900107895.1	99.49	p__Actinobacteriota	c__Actinomycetia	o__Actinomycetales	f__Microbacteriaceae	g__Leifsonia	s__Leifsonia sp900107895	GCF_900107895.1_WP_089917090.1	162	FliO
GCF_900114565.1	99.24	p__Actinobacteriota	c__Actinomycetia	o__Actinomycetales	f__Microbacteriaceae	g__Leifsonia	s__Leifsonia sp900114565
GCF_001647635.1	99.24	p__Actinobacteriota	c__Actinomycetia	o__Actinomycetales	f__Microbacteriaceae	g__Leifsonia	s__Leifsonia xyli_A	GCF_001647635.1_WP_064110391.1	170	FliO
GCF_000007665.1	98.63	p__Actinobacteriota	c__Actinomycetia	o__Actinomycetales	f__Microbacteriaceae	g__Leifsonia	s__Leifsonia xyli_C
GCF_004570845.1	98.99	p__Actinobacteriota	c__Actinomycetia	o__Actinomycetales	f__Microbacteriaceae	g__Leifsonia_A	s__Leifsonia_A flava	GCF_004570845.1_WP_135119366.1	155	FliO
GCF_001422325.1	98.99	p__Actinobacteriota	c__Actinomycetia	o__Actinomycetales	f__Microbacteriaceae	g__Leifsonia_A	s__Leifsonia_A sp001422325	GCF_001422325.1_WP_055905281.1	152	FliO
GCF_001425325.1	98.99	p__Actinobacteriota	c__Actinomycetia	o__Actinomycetales	f__Microbacteriaceae	g__Leifsonia_A	s__Leifsonia_A sp001425325
GCF_004801905.1	99.24	p__Actinobacteriota	c__Actinomycetia	o__Actinomycetales	f__Microbacteriaceae	g__Leifsonia_A	s__Leifsonia_A sp004801905
GCF_001273835.1	98.83	p__Actinobacteriota	c__Actinomycetia	o__Actinomycetales	f__Microbacteriaceae	g__Leucobacter	s__Leucobacter celer
GCF_000421845.1	100	p__Actinobacteriota	c__Actinomycetia	o__Actinomycetales	f__Microbacteriaceae	g__Leucobacter	s__Leucobacter chironomi
GCF_003917135.1	100	p__Actinobacteriota	c__Actinomycetia	o__Actinomycetales	f__Microbacteriaceae	g__Leucobacter	s__Leucobacter chromiireducens
GCF_900102345.1	100	p__Actinobacteriota	c__Actinomycetia	o__Actinomycetales	f__Microbacteriaceae	g__Leucobacter	s__Leucobacter chromiiresistens
GCF_001477055.1	95.03	p__Actinobacteriota	c__Actinomycetia	o__Actinomycetales	f__Microbacteriaceae	g__Leucobacter	s__Leucobacter chromiiresistens_A
GCF_006716085.1	98.54	p__Actinobacteriota	c__Actinomycetia	o__Actinomycetales	f__Microbacteriaceae	g__Leucobacter	s__Leucobacter komagatae
GCF_000834055.1	97.95	p__Actinobacteriota	c__Actinomycetia	o__Actinomycetales	f__Microbacteriaceae	g__Leucobacter	s__Leucobacter komagatae_A
GCF_004217175.1	100	p__Actinobacteriota	c__Actinomycetia	o__Actinomycetales	f__Microbacteriaceae	g__Leucobacter	s__Leucobacter luti
GCF_004339635.1	99.42	p__Actinobacteriota	c__Actinomycetia	o__Actinomycetales	f__Microbacteriaceae	g__Leucobacter	s__Leucobacter luti_A
GCF_002982315.1	100	p__Actinobacteriota	c__Actinomycetia	o__Actinomycetales	f__Microbacteriaceae	g__Leucobacter	s__Leucobacter massiliensis
GCF_003634035.1	99.42	p__Actinobacteriota	c__Actinomycetia	o__Actinomycetales	f__Microbacteriaceae	g__Leucobacter	s__Leucobacter mucogenicum_A
GCF_001273845.1	99.85	p__Actinobacteriota	c__Actinomycetia	o__Actinomycetales	f__Microbacteriaceae	g__Leucobacter	s__Leucobacter musarum
GCF_000350525.1	99.42	p__Actinobacteriota	c__Actinomycetia	o__Actinomycetales	f__Microbacteriaceae	g__Leucobacter	s__Leucobacter salsicius
GCF_004028235.1	100	p__Actinobacteriota	c__Actinomycetia	o__Actinomycetales	f__Microbacteriaceae	g__Leucobacter	s__Leucobacter sp000349545
GCF_000633415.1	99.85	p__Actinobacteriota	c__Actinomycetia	o__Actinomycetales	f__Microbacteriaceae	g__Leucobacter	s__Leucobacter sp000633415
GCF_000980875.1	95.71	p__Actinobacteriota	c__Actinomycetia	o__Actinomycetales	f__Microbacteriaceae	g__Leucobacter	s__Leucobacter sp000980875
GCF_001373475.1	100	p__Actinobacteriota	c__Actinomycetia	o__Actinomycetales	f__Microbacteriaceae	g__Leucobacter	s__Leucobacter sp001373475
GCF_001482305.1	98.39	p__Actinobacteriota	c__Actinomycetia	o__Actinomycetales	f__Microbacteriaceae	g__Leucobacter	s__Leucobacter sp001482305
GCA_002336855.1	89.4	p__Actinobacteriota	c__Actinomycetia	o__Actinomycetales	f__Microbacteriaceae	g__Leucobacter	s__Leucobacter sp002336855
GCF_002752355.1	99.71	p__Actinobacteriota	c__Actinomycetia	o__Actinomycetales	f__Microbacteriaceae	g__Leucobacter	s__Leucobacter sp002752355
GCF_003569785.1	99.85	p__Actinobacteriota	c__Actinomycetia	o__Actinomycetales	f__Microbacteriaceae	g__Leucobacter	s__Leucobacter sp003569785
GCF_003858425.1	94.83	p__Actinobacteriota	c__Actinomycetia	o__Actinomycetales	f__Microbacteriaceae	g__Leucobacter	s__Leucobacter sp003858425
GCF_003859945.1	95.13	p__Actinobacteriota	c__Actinomycetia	o__Actinomycetales	f__Microbacteriaceae	g__Leucobacter	s__Leucobacter sp003859945
GCF_900163635.1	99.71	p__Actinobacteriota	c__Actinomycetia	o__Actinomycetales	f__Microbacteriaceae	g__Leucobacter	s__Leucobacter sp900163635
GCF_004208635.1	100	p__Actinobacteriota	c__Actinomycetia	o__Actinomycetales	f__Microbacteriaceae	g__Leucobacter	s__Leucobacter triazinivorans
GCA_002529645.1	96.34	p__Actinobacteriota	c__Actinomycetia	o__Actinomycetales	f__Microbacteriaceae	g__Lumbricidophila	s__Lumbricidophila eiseniae
GCF_003339645.1	99.49	p__Actinobacteriota	c__Actinomycetia	o__Actinomycetales	f__Microbacteriaceae	g__Microbacterium	s__Microbacterium arborescens	GCF_003339645.1_WP_162815197.1	157	FliO
GCF_001974985.1	99.37	p__Actinobacteriota	c__Actinomycetia	o__Actinomycetales	f__Microbacteriaceae	g__Microbacterium	s__Microbacterium aurum
GCF_000956545.1	99.49	p__Actinobacteriota	c__Actinomycetia	o__Actinomycetales	f__Microbacteriaceae	g__Microbacterium	s__Microbacterium azadirachtae
GCF_000956505.1	99.49	p__Actinobacteriota	c__Actinomycetia	o__Actinomycetales	f__Microbacteriaceae	g__Microbacterium	s__Microbacterium azadirachtae_A
GCF_000299315.2	95.72	p__Actinobacteriota	c__Actinomycetia	o__Actinomycetales	f__Microbacteriaceae	g__Microbacterium	s__Microbacterium barkeri	GCF_000299315.2_WP_100248798.1	164	FliO
GCF_001652465.1	99.25	p__Actinobacteriota	c__Actinomycetia	o__Actinomycetales	f__Microbacteriaceae	g__Microbacterium	s__Microbacterium chocolatum
GCF_003386675.1	98.48	p__Actinobacteriota	c__Actinomycetia	o__Actinomycetales	f__Microbacteriaceae	g__Microbacterium	s__Microbacterium chocolatum_A	GCF_003386675.1_WP_181906324.1	143	FliO
GCF_001456955.1	98.99	p__Actinobacteriota	c__Actinomycetia	o__Actinomycetales	f__Microbacteriaceae	g__Microbacterium	s__Microbacterium enclense
GCF_004022425.1	98.65	p__Actinobacteriota	c__Actinomycetia	o__Actinomycetales	f__Microbacteriaceae	g__Microbacterium	s__Microbacterium enclense_A
GCF_002705755.3	99.49	p__Actinobacteriota	c__Actinomycetia	o__Actinomycetales	f__Microbacteriaceae	g__Microbacterium	s__Microbacterium esteraromaticum_A
GCF_900163815.1	99.49	p__Actinobacteriota	c__Actinomycetia	o__Actinomycetales	f__Microbacteriaceae	g__Microbacterium	s__Microbacterium esteraromaticum_B
GCF_003367705.1	99.37	p__Actinobacteriota	c__Actinomycetia	o__Actinomycetales	f__Microbacteriaceae	g__Microbacterium	s__Microbacterium foliorum	GCF_003367705.1_WP_052677616.1	146	FliO
GCF_002024885.1	98.99	p__Actinobacteriota	c__Actinomycetia	o__Actinomycetales	f__Microbacteriaceae	g__Microbacterium	s__Microbacterium foliorum_A	GCF_002024885.1_WP_079113987.1	100	FliO
GCF_006385575.1	99.49	p__Actinobacteriota	c__Actinomycetia	o__Actinomycetales	f__Microbacteriaceae	g__Microbacterium	s__Microbacterium foliorum_B	GCF_006385575.1_WP_140038715.1	100	FliO
GCF_000956535.1	98.99	p__Actinobacteriota	c__Actinomycetia	o__Actinomycetales	f__Microbacteriaceae	g__Microbacterium	s__Microbacterium ginsengisoli
GCF_003610275.1	99.49	p__Actinobacteriota	c__Actinomycetia	o__Actinomycetales	f__Microbacteriaceae	g__Microbacterium	s__Microbacterium ginsengiterrae
GCF_000826185.2	98.7	p__Actinobacteriota	c__Actinomycetia	o__Actinomycetales	f__Microbacteriaceae	g__Microbacterium	s__Microbacterium gorillae
GCF_000422745.1	99.33	p__Actinobacteriota	c__Actinomycetia	o__Actinomycetales	f__Microbacteriaceae	g__Microbacterium	s__Microbacterium gubbeenense
GCF_003569805.1	99.37	p__Actinobacteriota	c__Actinomycetia	o__Actinomycetales	f__Microbacteriaceae	g__Microbacterium	s__Microbacterium halotolerans
GCF_001592125.1	99.49	p__Actinobacteriota	c__Actinomycetia	o__Actinomycetales	f__Microbacteriaceae	g__Microbacterium	s__Microbacterium hominis
GCF_900105205.1	99.24	p__Actinobacteriota	c__Actinomycetia	o__Actinomycetales	f__Microbacteriaceae	g__Microbacterium	s__Microbacterium hydrocarbonoxydans	GCF_900105205.1_WP_060928150.1	145	FliO
GCF_000956475.1	99.49	p__Actinobacteriota	c__Actinomycetia	o__Actinomycetales	f__Microbacteriaceae	g__Microbacterium	s__Microbacterium hydrocarbonoxydans_A
GCF_004854025.1	98.99	p__Actinobacteriota	c__Actinomycetia	o__Actinomycetales	f__Microbacteriaceae	g__Microbacterium	s__Microbacterium hydrothermale
GCF_000422385.1	98.99	p__Actinobacteriota	c__Actinomycetia	o__Actinomycetales	f__Microbacteriaceae	g__Microbacterium	s__Microbacterium indicum
GCF_000956575.1	98.99	p__Actinobacteriota	c__Actinomycetia	o__Actinomycetales	f__Microbacteriaceae	g__Microbacterium	s__Microbacterium ketosireducens
GCF_002872075.1	98.97	p__Actinobacteriota	c__Actinomycetia	o__Actinomycetales	f__Microbacteriaceae	g__Microbacterium	s__Microbacterium kitamiense
GCF_006783905.1	96.46	p__Actinobacteriota	c__Actinomycetia	o__Actinomycetales	f__Microbacteriaceae	g__Microbacterium	s__Microbacterium kyungheense
GCF_006716815.1	99.49	p__Actinobacteriota	c__Actinomycetia	o__Actinomycetales	f__Microbacteriaceae	g__Microbacterium	s__Microbacterium lacticum
GCF_002812805.1	98.99	p__Actinobacteriota	c__Actinomycetia	o__Actinomycetales	f__Microbacteriaceae	g__Microbacterium	s__Microbacterium lacus
GCF_001584605.1	99.49	p__Actinobacteriota	c__Actinomycetia	o__Actinomycetales	f__Microbacteriaceae	g__Microbacterium	s__Microbacterium laevaniformans_A
GCF_003991875.1	98.91	p__Actinobacteriota	c__Actinomycetia	o__Actinomycetales	f__Microbacteriaceae	g__Microbacterium	s__Microbacterium lemovicicum
GCF_006539765.1	99.49	p__Actinobacteriota	c__Actinomycetia	o__Actinomycetales	f__Microbacteriaceae	g__Microbacterium	s__Microbacterium liquefaciens
GCF_000422405.1	99.49	p__Actinobacteriota	c__Actinomycetia	o__Actinomycetales	f__Microbacteriaceae	g__Microbacterium	s__Microbacterium luticocti
GCF_000802305.1	99.49	p__Actinobacteriota	c__Actinomycetia	o__Actinomycetales	f__Microbacteriaceae	g__Microbacterium	s__Microbacterium mangrovi
GCF_000455825.1	98.74	p__Actinobacteriota	c__Actinomycetia	o__Actinomycetales	f__Microbacteriaceae	g__Microbacterium	s__Microbacterium maritypicum	GCF_000455825.1_WP_029267022.1	160	FliO
GCF_001552475.1	99.49	p__Actinobacteriota	c__Actinomycetia	o__Actinomycetales	f__Microbacteriaceae	g__Microbacterium	s__Microbacterium oleivorans
GCF_001644225.1	98.98	p__Actinobacteriota	c__Actinomycetia	o__Actinomycetales	f__Microbacteriaceae	g__Microbacterium	s__Microbacterium oleivorans_A
GCF_001691565.1	99.49	p__Actinobacteriota	c__Actinomycetia	o__Actinomycetales	f__Microbacteriaceae	g__Microbacterium	s__Microbacterium oleivorans_B
GCF_006540085.1	99.24	p__Actinobacteriota	c__Actinomycetia	o__Actinomycetales	f__Microbacteriaceae	g__Microbacterium	s__Microbacterium oxydans	GCF_006540085.1_WP_058632712.1	160	FliO
GCF_000956525.1	99.49	p__Actinobacteriota	c__Actinomycetia	o__Actinomycetales	f__Microbacteriaceae	g__Microbacterium	s__Microbacterium oxydans_A	GCF_000956525.1_WP_052679130.1	155	FliO
GCF_900095745.1	100	p__Actinobacteriota	c__Actinomycetia	o__Actinomycetales	f__Microbacteriaceae	g__Microbacterium	s__Microbacterium oxydans_B	GCF_900095745.1_WP_091035875.1	160	FliO
GCF_000956405.1	90.4	p__Actinobacteriota	c__Actinomycetia	o__Actinomycetales	f__Microbacteriaceae	g__Microbacterium	s__Microbacterium oxydans_C	GCF_000956405.1_WP_045263695.1	160	FliO
GCF_004569265.1	99.49	p__Actinobacteriota	c__Actinomycetia	o__Actinomycetales	f__Microbacteriaceae	g__Microbacterium	s__Microbacterium paludicola_A
GCF_900105335.1	98.99	p__Actinobacteriota	c__Actinomycetia	o__Actinomycetales	f__Microbacteriaceae	g__Microbacterium	s__Microbacterium paraoxydans	GCF_900105335.1_WP_060922127.1	155	FliO
GCF_001423615.1	99.37	p__Actinobacteriota	c__Actinomycetia	o__Actinomycetales	f__Microbacteriaceae	g__Microbacterium	s__Microbacterium phyllosphaerae	GCF_001423615.1_WP_157521060.1	99	FliO
GCF_000763375.1	99.49	p__Actinobacteriota	c__Actinomycetia	o__Actinomycetales	f__Microbacteriaceae	g__Microbacterium	s__Microbacterium profundi
GCF_900100885.1	98.99	p__Actinobacteriota	c__Actinomycetia	o__Actinomycetales	f__Microbacteriaceae	g__Microbacterium	s__Microbacterium pygmaeum
GCF_001552355.1	97.92	p__Actinobacteriota	c__Actinomycetia	o__Actinomycetales	f__Microbacteriaceae	g__Microbacterium	s__Microbacterium resistens
GCF_006716345.1	99.49	p__Actinobacteriota	c__Actinomycetia	o__Actinomycetales	f__Microbacteriaceae	g__Microbacterium	s__Microbacterium saperdae	GCF_006716345.1_WP_141871860.1	142	FliO
GCF_004564075.1	99.44	p__Actinobacteriota	c__Actinomycetia	o__Actinomycetales	f__Microbacteriaceae	g__Microbacterium	s__Microbacterium sediminis	GCF_004564075.1_WP_135012108.1	137	FliO
GCF_003327285.1	99.83	p__Actinobacteriota	c__Actinomycetia	o__Actinomycetales	f__Microbacteriaceae	g__Microbacterium	s__Microbacterium sorbitolivorans
GCF_000333395.1	94.35	p__Actinobacteriota	c__Actinomycetia	o__Actinomycetales	f__Microbacteriaceae	g__Microbacterium	s__Microbacterium sp000333395
GCF_000380605.1	99.49	p__Actinobacteriota	c__Actinomycetia	o__Actinomycetales	f__Microbacteriaceae	g__Microbacterium	s__Microbacterium sp000380605	GCF_000380605.1_WP_155911287.1	145	FliO
GCF_000383475.1	99.49	p__Actinobacteriota	c__Actinomycetia	o__Actinomycetales	f__Microbacteriaceae	g__Microbacterium	s__Microbacterium sp000383475
GCF_000411455.1	99.49	p__Actinobacteriota	c__Actinomycetia	o__Actinomycetales	f__Microbacteriaceae	g__Microbacterium	s__Microbacterium sp000411455
GCF_000425985.1	99.49	p__Actinobacteriota	c__Actinomycetia	o__Actinomycetales	f__Microbacteriaceae	g__Microbacterium	s__Microbacterium sp000425985	GCF_000425985.1_WP_036274106.1	160	FliO
GCF_000685355.1	97.02	p__Actinobacteriota	c__Actinomycetia	o__Actinomycetales	f__Microbacteriaceae	g__Microbacterium	s__Microbacterium sp000685355
GCF_000799385.1	99.49	p__Actinobacteriota	c__Actinomycetia	o__Actinomycetales	f__Microbacteriaceae	g__Microbacterium	s__Microbacterium sp000799385
GCF_000800925.1	99.49	p__Actinobacteriota	c__Actinomycetia	o__Actinomycetales	f__Microbacteriaceae	g__Microbacterium	s__Microbacterium sp000800925	GCF_000800925.1_WP_052193854.1	160	FliO
GCF_000967865.1	99.49	p__Actinobacteriota	c__Actinomycetia	o__Actinomycetales	f__Microbacteriaceae	g__Microbacterium	s__Microbacterium sp000967865
GCF_001049495.1	99.49	p__Actinobacteriota	c__Actinomycetia	o__Actinomycetales	f__Microbacteriaceae	g__Microbacterium	s__Microbacterium sp001049495	GCF_001049495.1_WP_141651322.1	88	FliO
GCF_001262495.1	99.49	p__Actinobacteriota	c__Actinomycetia	o__Actinomycetales	f__Microbacteriaceae	g__Microbacterium	s__Microbacterium sp001262495	GCF_001262495.1_WP_050720822.1	152	FliO
GCF_001314225.1	98.7	p__Actinobacteriota	c__Actinomycetia	o__Actinomycetales	f__Microbacteriaceae	g__Microbacterium	s__Microbacterium sp001314225
GCF_001422925.1	99.49	p__Actinobacteriota	c__Actinomycetia	o__Actinomycetales	f__Microbacteriaceae	g__Microbacterium	s__Microbacterium sp001422925
GCF_001423485.1	99.37	p__Actinobacteriota	c__Actinomycetia	o__Actinomycetales	f__Microbacteriaceae	g__Microbacterium	s__Microbacterium sp001423485	GCF_001423485.1_WP_157534432.1	99	FliO
GCF_001424225.1	98.99	p__Actinobacteriota	c__Actinomycetia	o__Actinomycetales	f__Microbacteriaceae	g__Microbacterium	s__Microbacterium sp001424225
GCF_001426925.1	99.49	p__Actinobacteriota	c__Actinomycetia	o__Actinomycetales	f__Microbacteriaceae	g__Microbacterium	s__Microbacterium sp001426925
GCF_001426995.1	99.37	p__Actinobacteriota	c__Actinomycetia	o__Actinomycetales	f__Microbacteriaceae	g__Microbacterium	s__Microbacterium sp001426995	GCF_001426995.1_WP_056417920.1	146	FliO
GCF_001427145.1	100	p__Actinobacteriota	c__Actinomycetia	o__Actinomycetales	f__Microbacteriaceae	g__Microbacterium	s__Microbacterium sp001427145
GCF_001427525.1	98.99	p__Actinobacteriota	c__Actinomycetia	o__Actinomycetales	f__Microbacteriaceae	g__Microbacterium	s__Microbacterium sp001427525
GCF_001428485.1	99.49	p__Actinobacteriota	c__Actinomycetia	o__Actinomycetales	f__Microbacteriaceae	g__Microbacterium	s__Microbacterium sp001428485
GCF_001513675.1	99.49	p__Actinobacteriota	c__Actinomycetia	o__Actinomycetales	f__Microbacteriaceae	g__Microbacterium	s__Microbacterium sp001513675	GCF_001513675.1_WP_067199877.1	150	FliO
GCF_001595495.1	98.99	p__Actinobacteriota	c__Actinomycetia	o__Actinomycetales	f__Microbacteriaceae	g__Microbacterium	s__Microbacterium sp001595495	GCF_001595495.1_WP_062635802.1	155	FliO
GCF_001619615.1	98.99	p__Actinobacteriota	c__Actinomycetia	o__Actinomycetales	f__Microbacteriaceae	g__Microbacterium	s__Microbacterium sp001619615
GCF_001620065.1	99.32	p__Actinobacteriota	c__Actinomycetia	o__Actinomycetales	f__Microbacteriaceae	g__Microbacterium	s__Microbacterium sp001620065
GCA_001639925.1	99.33	p__Actinobacteriota	c__Actinomycetia	o__Actinomycetales	f__Microbacteriaceae	g__Microbacterium	s__Microbacterium sp001639925
GCF_001650405.1	98.99	p__Actinobacteriota	c__Actinomycetia	o__Actinomycetales	f__Microbacteriaceae	g__Microbacterium	s__Microbacterium sp001650405	GCF_001650405.1_WP_067119037.1	140	FliO
GCA_001724425.1	94.29	p__Actinobacteriota	c__Actinomycetia	o__Actinomycetales	f__Microbacteriaceae	g__Microbacterium	s__Microbacterium sp001724425
GCF_001792815.1	98.89	p__Actinobacteriota	c__Actinomycetia	o__Actinomycetales	f__Microbacteriaceae	g__Microbacterium	s__Microbacterium sp001792815
GCF_001878835.1	97.81	p__Actinobacteriota	c__Actinomycetia	o__Actinomycetales	f__Microbacteriaceae	g__Microbacterium	s__Microbacterium sp001878835	GCF_001878835.1_WP_071641330.1	152	FliO
GCF_001889265.1	99.37	p__Actinobacteriota	c__Actinomycetia	o__Actinomycetales	f__Microbacteriaceae	g__Microbacterium	s__Microbacterium sp001889265	GCF_001889265.1_WP_082586629.1	101	FliO
GCA_001897105.1	79.6	p__Actinobacteriota	c__Actinomycetia	o__Actinomycetales	f__Microbacteriaceae	g__Microbacterium	s__Microbacterium sp001897105
GCA_001897945.1	96.6	p__Actinobacteriota	c__Actinomycetia	o__Actinomycetales	f__Microbacteriaceae	g__Microbacterium	s__Microbacterium sp001897945
GCA_001898315.1	98.84	p__Actinobacteriota	c__Actinomycetia	o__Actinomycetales	f__Microbacteriaceae	g__Microbacterium	s__Microbacterium sp001898315
GCA_001898325.1	98.82	p__Actinobacteriota	c__Actinomycetia	o__Actinomycetales	f__Microbacteriaceae	g__Microbacterium	s__Microbacterium sp001898325
GCF_001984105.1	99.49	p__Actinobacteriota	c__Actinomycetia	o__Actinomycetales	f__Microbacteriaceae	g__Microbacterium	s__Microbacterium sp001984105
GCF_002245215.1	99.49	p__Actinobacteriota	c__Actinomycetia	o__Actinomycetales	f__Microbacteriaceae	g__Microbacterium	s__Microbacterium sp002245215	GCF_002245215.1_WP_179223245.1	164	FliO
GCA_002257455.1	96.55	p__Actinobacteriota	c__Actinomycetia	o__Actinomycetales	f__Microbacteriaceae	g__Microbacterium	s__Microbacterium sp002257455
GCA_002313585.1	96.96	p__Actinobacteriota	c__Actinomycetia	o__Actinomycetales	f__Microbacteriaceae	g__Microbacterium	s__Microbacterium sp002313585
GCF_002362255.1	99.49	p__Actinobacteriota	c__Actinomycetia	o__Actinomycetales	f__Microbacteriaceae	g__Microbacterium	s__Microbacterium sp002362255	GCF_002362255.1_WP_096715436.1	141	FliO
GCA_002456035.1	96.89	p__Actinobacteriota	c__Actinomycetia	o__Actinomycetales	f__Microbacteriaceae	g__Microbacterium	s__Microbacterium sp002456035	GCA_002456035.1_DKLT01000048.1_7	145	FliO
GCA_002703245.1	85.41	p__Actinobacteriota	c__Actinomycetia	o__Actinomycetales	f__Microbacteriaceae	g__Microbacterium	s__Microbacterium sp002703245
GCF_002812725.1	99.37	p__Actinobacteriota	c__Actinomycetia	o__Actinomycetales	f__Microbacteriaceae	g__Microbacterium	s__Microbacterium sp002812725
GCF_002837415.1	99.49	p__Actinobacteriota	c__Actinomycetia	o__Actinomycetales	f__Microbacteriaceae	g__Microbacterium	s__Microbacterium sp002837415
GCF_002848265.1	99.49	p__Actinobacteriota	c__Actinomycetia	o__Actinomycetales	f__Microbacteriaceae	g__Microbacterium	s__Microbacterium sp002848265	GCF_002848265.1_WP_101847219.1	155	FliO
GCF_002970975.1	98.93	p__Actinobacteriota	c__Actinomycetia	o__Actinomycetales	f__Microbacteriaceae	g__Microbacterium	s__Microbacterium sp002970975
GCF_002979415.1	99.49	p__Actinobacteriota	c__Actinomycetia	o__Actinomycetales	f__Microbacteriaceae	g__Microbacterium	s__Microbacterium sp002979415
GCF_002979435.1	99.49	p__Actinobacteriota	c__Actinomycetia	o__Actinomycetales	f__Microbacteriaceae	g__Microbacterium	s__Microbacterium sp002979435	GCF_002979435.1_WP_105721489.1	160	FliO
GCF_002979475.1	99.49	p__Actinobacteriota	c__Actinomycetia	o__Actinomycetales	f__Microbacteriaceae	g__Microbacterium	s__Microbacterium sp002979475	GCF_002979475.1_WP_181157500.1	160	FliO
GCF_002979655.1	99.49	p__Actinobacteriota	c__Actinomycetia	o__Actinomycetales	f__Microbacteriaceae	g__Microbacterium	s__Microbacterium sp002979655	GCF_002979655.1_WP_181156336.1	158	FliO
GCF_003075395.1	99.49	p__Actinobacteriota	c__Actinomycetia	o__Actinomycetales	f__Microbacteriaceae	g__Microbacterium	s__Microbacterium sp003075395
GCF_003095395.1	99.49	p__Actinobacteriota	c__Actinomycetia	o__Actinomycetales	f__Microbacteriaceae	g__Microbacterium	s__Microbacterium sp003095395
GCF_003121305.1	98.99	p__Actinobacteriota	c__Actinomycetia	o__Actinomycetales	f__Microbacteriaceae	g__Microbacterium	s__Microbacterium sp003121305
GCA_003248605.1	95.67	p__Actinobacteriota	c__Actinomycetia	o__Actinomycetales	f__Microbacteriaceae	g__Microbacterium	s__Microbacterium sp003248605
GCA_003248655.1	98.98	p__Actinobacteriota	c__Actinomycetia	o__Actinomycetales	f__Microbacteriaceae	g__Microbacterium	s__Microbacterium sp003248655
GCA_003248845.1	89.05	p__Actinobacteriota	c__Actinomycetia	o__Actinomycetales	f__Microbacteriaceae	g__Microbacterium	s__Microbacterium sp003248845
GCF_003254645.1	98.99	p__Actinobacteriota	c__Actinomycetia	o__Actinomycetales	f__Microbacteriaceae	g__Microbacterium	s__Microbacterium sp003254645	GCF_003254645.1_WP_162621762.1	145	FliO
GCF_003289625.1	98.98	p__Actinobacteriota	c__Actinomycetia	o__Actinomycetales	f__Microbacteriaceae	g__Microbacterium	s__Microbacterium sp003289625	GCF_003289625.1_WP_162815476.1	154	FliO
GCF_003293595.1	99.49	p__Actinobacteriota	c__Actinomycetia	o__Actinomycetales	f__Microbacteriaceae	g__Microbacterium	s__Microbacterium sp003293595
GCF_003387575.1	99.49	p__Actinobacteriota	c__Actinomycetia	o__Actinomycetales	f__Microbacteriaceae	g__Microbacterium	s__Microbacterium sp003387575
GCA_003476465.1	65.64	p__Actinobacteriota	c__Actinomycetia	o__Actinomycetales	f__Microbacteriaceae	g__Microbacterium	s__Microbacterium sp003476465
GCA_003524435.1	84.55	p__Actinobacteriota	c__Actinomycetia	o__Actinomycetales	f__Microbacteriaceae	g__Microbacterium	s__Microbacterium sp003524435
GCA_003526945.1	78.75	p__Actinobacteriota	c__Actinomycetia	o__Actinomycetales	f__Microbacteriaceae	g__Microbacterium	s__Microbacterium sp003526945
GCF_003610405.1	99.49	p__Actinobacteriota	c__Actinomycetia	o__Actinomycetales	f__Microbacteriaceae	g__Microbacterium	s__Microbacterium sp003610405	GCF_003610405.1_WP_183045338.1	154	FliO
GCF_003626735.1	99.49	p__Actinobacteriota	c__Actinomycetia	o__Actinomycetales	f__Microbacteriaceae	g__Microbacterium	s__Microbacterium sp003626735	GCF_003626735.1_WP_120775245.1	165	FliO
GCF_003635115.1	98.99	p__Actinobacteriota	c__Actinomycetia	o__Actinomycetales	f__Microbacteriaceae	g__Microbacterium	s__Microbacterium sp003635115
GCF_003850245.1	98.82	p__Actinobacteriota	c__Actinomycetia	o__Actinomycetales	f__Microbacteriaceae	g__Microbacterium	s__Microbacterium sp003850245
GCF_003931875.1	99.49	p__Actinobacteriota	c__Actinomycetia	o__Actinomycetales	f__Microbacteriaceae	g__Microbacterium	s__Microbacterium sp003931875
GCF_003999995.1	99.49	p__Actinobacteriota	c__Actinomycetia	o__Actinomycetales	f__Microbacteriaceae	g__Microbacterium	s__Microbacterium sp003999995
GCF_004010105.1	95.9	p__Actinobacteriota	c__Actinomycetia	o__Actinomycetales	f__Microbacteriaceae	g__Microbacterium	s__Microbacterium sp004010105
GCF_004135285.1	98.48	p__Actinobacteriota	c__Actinomycetia	o__Actinomycetales	f__Microbacteriaceae	g__Microbacterium	s__Microbacterium sp004135285
GCF_004216995.1	99.49	p__Actinobacteriota	c__Actinomycetia	o__Actinomycetales	f__Microbacteriaceae	g__Microbacterium	s__Microbacterium sp004216995
GCF_004362195.1	99.49	p__Actinobacteriota	c__Actinomycetia	o__Actinomycetales	f__Microbacteriaceae	g__Microbacterium	s__Microbacterium sp004362195
GCF_004366135.1	99.49	p__Actinobacteriota	c__Actinomycetia	o__Actinomycetales	f__Microbacteriaceae	g__Microbacterium	s__Microbacterium sp004366135
GCF_004564355.1	99.49	p__Actinobacteriota	c__Actinomycetia	o__Actinomycetales	f__Microbacteriaceae	g__Microbacterium	s__Microbacterium sp004564355
GCF_004794315.1	99.24	p__Actinobacteriota	c__Actinomycetia	o__Actinomycetales	f__Microbacteriaceae	g__Microbacterium	s__Microbacterium sp004794315	GCF_004794315.1_WP_168442820.1	95	FliO
GCF_004794465.1	99.49	p__Actinobacteriota	c__Actinomycetia	o__Actinomycetales	f__Microbacteriaceae	g__Microbacterium	s__Microbacterium sp004794465
GCF_004794515.1	99.49	p__Actinobacteriota	c__Actinomycetia	o__Actinomycetales	f__Microbacteriaceae	g__Microbacterium	s__Microbacterium sp004794515	GCF_004794515.1_WP_136042808.1	160	FliO
GCF_005347485.1	98.99	p__Actinobacteriota	c__Actinomycetia	o__Actinomycetales	f__Microbacteriaceae	g__Microbacterium	s__Microbacterium sp005347485
GCF_005502885.1	99.49	p__Actinobacteriota	c__Actinomycetia	o__Actinomycetales	f__Microbacteriaceae	g__Microbacterium	s__Microbacterium sp005502885
GCF_005774735.1	98.99	p__Actinobacteriota	c__Actinomycetia	o__Actinomycetales	f__Microbacteriaceae	g__Microbacterium	s__Microbacterium sp005774735
GCF_006715145.1	100	p__Actinobacteriota	c__Actinomycetia	o__Actinomycetales	f__Microbacteriaceae	g__Microbacterium	s__Microbacterium sp006715145
GCF_006715565.1	99.49	p__Actinobacteriota	c__Actinomycetia	o__Actinomycetales	f__Microbacteriaceae	g__Microbacterium	s__Microbacterium sp006715565
GCF_006715675.1	99.49	p__Actinobacteriota	c__Actinomycetia	o__Actinomycetales	f__Microbacteriaceae	g__Microbacterium	s__Microbacterium sp006715675
GCA_900078385.1	99.49	p__Actinobacteriota	c__Actinomycetia	o__Actinomycetales	f__Microbacteriaceae	g__Microbacterium	s__Microbacterium sp900078385
GCF_900098805.1	98.48	p__Actinobacteriota	c__Actinomycetia	o__Actinomycetales	f__Microbacteriaceae	g__Microbacterium	s__Microbacterium sp900098805
GCF_900102005.1	99.49	p__Actinobacteriota	c__Actinomycetia	o__Actinomycetales	f__Microbacteriaceae	g__Microbacterium	s__Microbacterium sp900102005
GCF_900102175.1	99.49	p__Actinobacteriota	c__Actinomycetia	o__Actinomycetales	f__Microbacteriaceae	g__Microbacterium	s__Microbacterium sp900102175	GCF_900102175.1_WP_176786845.1	156	FliO
GCA_900113885.1	99.49	p__Actinobacteriota	c__Actinomycetia	o__Actinomycetales	f__Microbacteriaceae	g__Microbacterium	s__Microbacterium sp900113885
GCF_900114345.1	99.49	p__Actinobacteriota	c__Actinomycetia	o__Actinomycetales	f__Microbacteriaceae	g__Microbacterium	s__Microbacterium sp900114345
GCF_900155915.1	99.49	p__Actinobacteriota	c__Actinomycetia	o__Actinomycetales	f__Microbacteriaceae	g__Microbacterium	s__Microbacterium sp900155915	GCF_900155915.1_WP_076681458.1	151	FliO
GCF_900156435.1	99.49	p__Actinobacteriota	c__Actinomycetia	o__Actinomycetales	f__Microbacteriaceae	g__Microbacterium	s__Microbacterium sp900156435	GCF_900156435.1_WP_076674467.1	143	FliO
GCF_900156455.1	99.49	p__Actinobacteriota	c__Actinomycetia	o__Actinomycetales	f__Microbacteriaceae	g__Microbacterium	s__Microbacterium sp900156455
GCF_900163665.1	98.86	p__Actinobacteriota	c__Actinomycetia	o__Actinomycetales	f__Microbacteriaceae	g__Microbacterium	s__Microbacterium sp900163665
GCF_003651225.1	99.32	p__Actinobacteriota	c__Actinomycetia	o__Actinomycetales	f__Microbacteriaceae	g__Microbacterium	s__Microbacterium telephonicum
GCF_006539145.1	98.99	p__Actinobacteriota	c__Actinomycetia	o__Actinomycetales	f__Microbacteriaceae	g__Microbacterium	s__Microbacterium testaceum	GCF_006539145.1_WP_170210587.1	145	FliO
GCF_900104345.1	98.99	p__Actinobacteriota	c__Actinomycetia	o__Actinomycetales	f__Microbacteriaceae	g__Microbacterium	s__Microbacterium testaceum_A	GCF_900104345.1_WP_074694148.1	151	FliO
GCF_001476285.1	99.49	p__Actinobacteriota	c__Actinomycetia	o__Actinomycetales	f__Microbacteriaceae	g__Microbacterium	s__Microbacterium testaceum_B
GCF_001476655.1	97.61	p__Actinobacteriota	c__Actinomycetia	o__Actinomycetales	f__Microbacteriaceae	g__Microbacterium	s__Microbacterium testaceum_C
GCF_003075375.1	98.48	p__Actinobacteriota	c__Actinomycetia	o__Actinomycetales	f__Microbacteriaceae	g__Microbacterium	s__Microbacterium testaceum_E
GCF_000202635.1	99.49	p__Actinobacteriota	c__Actinomycetia	o__Actinomycetales	f__Microbacteriaceae	g__Microbacterium	s__Microbacterium testaceum_F
GCF_900292075.1	99.49	p__Actinobacteriota	c__Actinomycetia	o__Actinomycetales	f__Microbacteriaceae	g__Microbacterium	s__Microbacterium timonense
GCF_000956465.1	99.49	p__Actinobacteriota	c__Actinomycetia	o__Actinomycetales	f__Microbacteriaceae	g__Microbacterium	s__Microbacterium trichothecenolyticum
GCF_003386735.1	98.99	p__Actinobacteriota	c__Actinomycetia	o__Actinomycetales	f__Microbacteriaceae	g__Microbacterium	s__Microbacterium trichothecenolyticum_A
GCF_000304335.1	98.57	p__Actinobacteriota	c__Actinomycetia	o__Actinomycetales	f__Microbacteriaceae	g__Microbacterium	s__Microbacterium yannicii
GCF_002563955.1	99.49	p__Actinobacteriota	c__Actinomycetia	o__Actinomycetales	f__Microbacteriaceae	g__Microbacterium_A	s__Microbacterium_A agarici	GCF_002563955.1_WP_098409276.1	152	FliO
GCF_900105715.1	98.74	p__Actinobacteriota	c__Actinomycetia	o__Actinomycetales	f__Microbacteriaceae	g__Microbacterium_A	s__Microbacterium_A humi	GCF_900105715.1_WP_176980811.1	162	FliO
GCF_004216855.1	99.38	p__Actinobacteriota	c__Actinomycetia	o__Actinomycetales	f__Microbacteriaceae	g__Microcella	s__Microcella alkaliphila
GCF_002355395.1	99.38	p__Actinobacteriota	c__Actinomycetia	o__Actinomycetales	f__Microbacteriaceae	g__Microcella	s__Microcella alkaliphila_A
GCF_004216575.1	99.38	p__Actinobacteriota	c__Actinomycetia	o__Actinomycetales	f__Microbacteriaceae	g__Microcella	s__Microcella putealis
GCF_004217495.1	99.41	p__Actinobacteriota	c__Actinomycetia	o__Actinomycetales	f__Microbacteriaceae	g__Microterricola	s__Microterricola gilva	GCF_004217495.1_WP_130505868.1	148	FliO
GCF_002936985.1	99.41	p__Actinobacteriota	c__Actinomycetia	o__Actinomycetales	f__Microbacteriaceae	g__Microterricola	s__Microterricola pindariensis	GCF_002936985.1_WP_104477030.1	179	FliO
GCF_000799285.1	98.46	p__Actinobacteriota	c__Actinomycetia	o__Actinomycetales	f__Microbacteriaceae	g__Microterricola	s__Microterricola sp000799285	GCF_000799285.1_WP_081980186.1	180	FliO
GCF_001425085.1	99.41	p__Actinobacteriota	c__Actinomycetia	o__Actinomycetales	f__Microbacteriaceae	g__Microterricola	s__Microterricola sp001425085	GCF_001425085.1_WP_055838902.1	153	FliO
GCF_003610585.1	99.41	p__Actinobacteriota	c__Actinomycetia	o__Actinomycetales	f__Microbacteriaceae	g__Microterricola	s__Microterricola sp003610585	GCF_003610585.1_WP_120256107.1	153	FliO
GCF_900104895.1	99.41	p__Actinobacteriota	c__Actinomycetia	o__Actinomycetales	f__Microbacteriaceae	g__Microterricola	s__Microterricola viridarii	GCF_900104895.1_WP_083364266.1	185	FliO
GCF_001542775.1	98.91	p__Actinobacteriota	c__Actinomycetia	o__Actinomycetales	f__Microbacteriaceae	g__Microterricola	s__Microterricola viridarii_A	GCF_001542775.1_WP_067227496.1	179	FliO
GCF_003053925.1	99.42	p__Actinobacteriota	c__Actinomycetia	o__Actinomycetales	f__Microbacteriaceae	g__MWH-TA3	s__MWH-TA3 sp003053925
GCF_003667575.1	99.49	p__Actinobacteriota	c__Actinomycetia	o__Actinomycetales	f__Microbacteriaceae	g__Mycetocola	s__Mycetocola lacteus
GCF_000718085.1	99.49	p__Actinobacteriota	c__Actinomycetia	o__Actinomycetales	f__Microbacteriaceae	g__Mycetocola	s__Mycetocola saprophilus
GCF_003667565.1	95.43	p__Actinobacteriota	c__Actinomycetia	o__Actinomycetales	f__Microbacteriaceae	g__Mycetocola	s__Mycetocola tolaasinivorans
GCF_003667545.1	99.49	p__Actinobacteriota	c__Actinomycetia	o__Actinomycetales	f__Microbacteriaceae	g__Mycetocola_A	s__Mycetocola_A manganoxydans
GCF_900115155.1	99.24	p__Actinobacteriota	c__Actinomycetia	o__Actinomycetales	f__Microbacteriaceae	g__Mycetocola_A	s__Mycetocola_A miduiensis	GCF_900115155.1_WP_090708572.1	167	FliO
GCF_003065425.1	99.49	p__Actinobacteriota	c__Actinomycetia	o__Actinomycetales	f__Microbacteriaceae	g__Mycetocola_A	s__Mycetocola_A sp003065425
GCF_003668565.1	99.49	p__Actinobacteriota	c__Actinomycetia	o__Actinomycetales	f__Microbacteriaceae	g__Mycetocola_A	s__Mycetocola_A zhadangensis
GCF_900163835.1	97.05	p__Actinobacteriota	c__Actinomycetia	o__Actinomycetales	f__Microbacteriaceae	g__Mycetocola_B	s__Mycetocola_B reblochoni
GCF_004801885.1	98.99	p__Actinobacteriota	c__Actinomycetia	o__Actinomycetales	f__Microbacteriaceae	g__Naasia	s__Naasia lichenicola	GCF_004801885.1_WP_136428015.1	285	FliO
GCF_003097495.1	98.99	p__Actinobacteriota	c__Actinomycetia	o__Actinomycetales	f__Microbacteriaceae	g__Naasia	s__Naasia sp003097495
GCF_003716325.1	98.23	p__Actinobacteriota	c__Actinomycetia	o__Actinomycetales	f__Microbacteriaceae	g__NEAU-85	s__NEAU-85 sp003716325	GCF_003716325.1_WP_123044709.1	166	FliO
GCF_003260275.1	98.82	p__Actinobacteriota	c__Actinomycetia	o__Actinomycetales	f__Microbacteriaceae	g__OACT-916	s__OACT-916 sp003260275
GCF_900167575.1	98.99	p__Actinobacteriota	c__Actinomycetia	o__Actinomycetales	f__Microbacteriaceae	g__Okibacterium	s__Okibacterium fritillariae
GCF_001984125.1	98.74	p__Actinobacteriota	c__Actinomycetia	o__Actinomycetales	f__Microbacteriaceae	g__Okibacterium	s__Okibacterium sp001984125
GCF_003856975.1	99.49	p__Actinobacteriota	c__Actinomycetia	o__Actinomycetales	f__Microbacteriaceae	g__Plantibacter	s__Plantibacter cousiniae
GCF_900177615.1	99.49	p__Actinobacteriota	c__Actinomycetia	o__Actinomycetales	f__Microbacteriaceae	g__Plantibacter	s__Plantibacter flavus
GCF_002024505.1	99.49	p__Actinobacteriota	c__Actinomycetia	o__Actinomycetales	f__Microbacteriaceae	g__Plantibacter	s__Plantibacter flavus_A
GCF_001423185.1	99.49	p__Actinobacteriota	c__Actinomycetia	o__Actinomycetales	f__Microbacteriaceae	g__Plantibacter	s__Plantibacter sp001423185
GCF_900177795.1	99.49	p__Actinobacteriota	c__Actinomycetia	o__Actinomycetales	f__Microbacteriaceae	g__Plantibacter	s__Plantibacter sp900177795
GCF_002950575.1	97.25	p__Actinobacteriota	c__Actinomycetia	o__Actinomycetales	f__Microbacteriaceae	g__Pontimonas	s__Pontimonas salivibrio
GCA_000754445.1	85.63	p__Actinobacteriota	c__Actinomycetia	o__Actinomycetales	f__Microbacteriaceae	g__Pontimonas	s__Pontimonas sp000754445
GCA_001438965.1	84.09	p__Actinobacteriota	c__Actinomycetia	o__Actinomycetales	f__Microbacteriaceae	g__Pontimonas	s__Pontimonas sp001438965
GCA_002172585.1	76.57	p__Actinobacteriota	c__Actinomycetia	o__Actinomycetales	f__Microbacteriaceae	g__Pontimonas	s__Pontimonas sp002172585
GCA_007117135.1	78.46	p__Actinobacteriota	c__Actinomycetia	o__Actinomycetales	f__Microbacteriaceae	g__Pontimonas	s__Pontimonas sp007117135
GCF_001570905.1	99.03	p__Actinobacteriota	c__Actinomycetia	o__Actinomycetales	f__Microbacteriaceae	g__Pseudoclavibacter	s__Pseudoclavibacter alba
GCF_900014995.1	98.25	p__Actinobacteriota	c__Actinomycetia	o__Actinomycetales	f__Microbacteriaceae	g__Pseudoclavibacter	s__Pseudoclavibacter helvolus
GCF_002931055.1	98.25	p__Actinobacteriota	c__Actinomycetia	o__Actinomycetales	f__Microbacteriaceae	g__Pseudoclavibacter	s__Pseudoclavibacter sp002931055
GCF_002931075.1	98.25	p__Actinobacteriota	c__Actinomycetia	o__Actinomycetales	f__Microbacteriaceae	g__Pseudoclavibacter	s__Pseudoclavibacter sp002931075
GCF_002931555.1	98.25	p__Actinobacteriota	c__Actinomycetia	o__Actinomycetales	f__Microbacteriaceae	g__Pseudoclavibacter	s__Pseudoclavibacter sp002931555
GCF_002931575.1	98.25	p__Actinobacteriota	c__Actinomycetia	o__Actinomycetales	f__Microbacteriaceae	g__Pseudoclavibacter	s__Pseudoclavibacter sp002931575
GCF_000423505.1	99.71	p__Actinobacteriota	c__Actinomycetia	o__Actinomycetales	f__Microbacteriaceae	g__Pseudoclavibacter_A	s__Pseudoclavibacter_A soli
GCF_003044275.1	99.49	p__Actinobacteriota	c__Actinomycetia	o__Actinomycetales	f__Microbacteriaceae	g__Rathayibacter	s__Rathayibacter caricis
GCF_004011135.1	99.41	p__Actinobacteriota	c__Actinomycetia	o__Actinomycetales	f__Microbacteriaceae	g__Rathayibacter	s__Rathayibacter festucae
GCF_004011115.1	99.16	p__Actinobacteriota	c__Actinomycetia	o__Actinomycetales	f__Microbacteriaceae	g__Rathayibacter	s__Rathayibacter iranicus
GCF_900177245.1	99.41	p__Actinobacteriota	c__Actinomycetia	o__Actinomycetales	f__Microbacteriaceae	g__Rathayibacter	s__Rathayibacter oskolensis
GCF_004011095.1	98.91	p__Actinobacteriota	c__Actinomycetia	o__Actinomycetales	f__Microbacteriaceae	g__Rathayibacter	s__Rathayibacter rathayi
GCF_001423885.1	99.24	p__Actinobacteriota	c__Actinomycetia	o__Actinomycetales	f__Microbacteriaceae	g__Rathayibacter	s__Rathayibacter sp001423885
GCF_001995175.1	97.42	p__Actinobacteriota	c__Actinomycetia	o__Actinomycetales	f__Microbacteriaceae	g__Rathayibacter	s__Rathayibacter sp001995175
GCF_002930885.1	98.91	p__Actinobacteriota	c__Actinomycetia	o__Actinomycetales	f__Microbacteriaceae	g__Rathayibacter	s__Rathayibacter sp002930885
GCF_001634385.1	96.54	p__Actinobacteriota	c__Actinomycetia	o__Actinomycetales	f__Microbacteriaceae	g__Rathayibacter	s__Rathayibacter tanaceti
GCF_000425325.1	98.99	p__Actinobacteriota	c__Actinomycetia	o__Actinomycetales	f__Microbacteriaceae	g__Rathayibacter	s__Rathayibacter toxicus
GCF_002932875.1	99.41	p__Actinobacteriota	c__Actinomycetia	o__Actinomycetales	f__Microbacteriaceae	g__Rathayibacter	s__Rathayibacter tritici
GCF_002797685.1	98.99	p__Actinobacteriota	c__Actinomycetia	o__Actinomycetales	f__Microbacteriaceae	g__Rhodoglobus	s__Rhodoglobus amurskyense
GCF_000153145.1	99.24	p__Actinobacteriota	c__Actinomycetia	o__Actinomycetales	f__Microbacteriaceae	g__Rhodoglobus	s__Rhodoglobus sp000153145
GCF_000247645.1	98.82	p__Actinobacteriota	c__Actinomycetia	o__Actinomycetales	f__Microbacteriaceae	g__Rhodoglobus	s__Rhodoglobus sp000247645
GCA_001725325.1	98.99	p__Actinobacteriota	c__Actinomycetia	o__Actinomycetales	f__Microbacteriaceae	g__Rhodoglobus	s__Rhodoglobus sp001725325	GCA_001725325.1_ODU64097.1	134	FliO
GCF_004118935.1	98.99	p__Actinobacteriota	c__Actinomycetia	o__Actinomycetales	f__Microbacteriaceae	g__Rhodoglobus	s__Rhodoglobus sp004118935
GCA_004297555.1	92.83	p__Actinobacteriota	c__Actinomycetia	o__Actinomycetales	f__Microbacteriaceae	g__Rhodoglobus	s__Rhodoglobus sp004297555
GCF_006788895.1	99.49	p__Actinobacteriota	c__Actinomycetia	o__Actinomycetales	f__Microbacteriaceae	g__Rhodoglobus	s__Rhodoglobus vestalii
GCF_900230175.1	98.99	p__Actinobacteriota	c__Actinomycetia	o__Actinomycetales	f__Microbacteriaceae	g__Rhodoglobus	s__Rhodoglobus xinjiangense
GCF_000699505.1	99.42	p__Actinobacteriota	c__Actinomycetia	o__Actinomycetales	f__Microbacteriaceae	g__Rhodoluna	s__Rhodoluna lacicola
GCF_005845385.1	99.42	p__Actinobacteriota	c__Actinomycetia	o__Actinomycetales	f__Microbacteriaceae	g__Rhodoluna	s__Rhodoluna limnophila
GCF_001854225.1	99.85	p__Actinobacteriota	c__Actinomycetia	o__Actinomycetales	f__Microbacteriaceae	g__Rhodoluna	s__Rhodoluna planktonica
GCA_002342255.1	73.93	p__Actinobacteriota	c__Actinomycetia	o__Actinomycetales	f__Microbacteriaceae	g__Rhodoluna	s__Rhodoluna sp002342255
GCF_001424905.1	99.49	p__Actinobacteriota	c__Actinomycetia	o__Actinomycetales	f__Microbacteriaceae	g__Root112D2	s__Root112D2 sp001424905	GCF_001424905.1_WP_055813778.1	167	FliO
GCA_001898835.1	98.93	p__Actinobacteriota	c__Actinomycetia	o__Actinomycetales	f__Microbacteriaceae	g__Schumannella	s__Schumannella sp001898835
GCA_002325245.1	97.08	p__Actinobacteriota	c__Actinomycetia	o__Actinomycetales	f__Microbacteriaceae	g__Schumannella	s__Schumannella sp002325245
GCA_003243275.1	98.99	p__Actinobacteriota	c__Actinomycetia	o__Actinomycetales	f__Microbacteriaceae	g__Schumannella	s__Schumannella sp003243275
GCF_003627075.1	98.99	p__Actinobacteriota	c__Actinomycetia	o__Actinomycetales	f__Microbacteriaceae	g__Schumannella	s__Schumannella sp003627075
GCA_003852775.1	97.73	p__Actinobacteriota	c__Actinomycetia	o__Actinomycetales	f__Microbacteriaceae	g__Schumannella	s__Schumannella sp003852775
GCF_004216815.1	98.23	p__Actinobacteriota	c__Actinomycetia	o__Actinomycetales	f__Microbacteriaceae	g__Schumannella	s__Schumannella sp004216815
GCF_006517435.1	98.86	p__Actinobacteriota	c__Actinomycetia	o__Actinomycetales	f__Microbacteriaceae	g__Schumannella	s__Schumannella sp006517435
GCF_006517535.1	98.99	p__Actinobacteriota	c__Actinomycetia	o__Actinomycetales	f__Microbacteriaceae	g__Schumannella	s__Schumannella sp006517535
GCA_004297935.1	99.49	p__Actinobacteriota	c__Actinomycetia	o__Actinomycetales	f__Microbacteriaceae	g__SCRE01	s__SCRE01 sp004297935	GCA_004297935.1_TAM68390.1	140	FliO
GCF_004310685.1	98.99	p__Actinobacteriota	c__Actinomycetia	o__Actinomycetales	f__Microbacteriaceae	g__SISG01	s__SISG01 sp004310685
GCF_006716115.1	99.49	p__Actinobacteriota	c__Actinomycetia	o__Actinomycetales	f__Microbacteriaceae	g__Subtercola	s__Subtercola boreus
GCF_003399645.1	99.49	p__Actinobacteriota	c__Actinomycetia	o__Actinomycetales	f__Microbacteriaceae	g__Subtercola	s__Subtercola boreus_A
GCF_003399635.1	99.24	p__Actinobacteriota	c__Actinomycetia	o__Actinomycetales	f__Microbacteriaceae	g__Subtercola	s__Subtercola boreus_B
GCF_003399625.1	99.49	p__Actinobacteriota	c__Actinomycetia	o__Actinomycetales	f__Microbacteriaceae	g__Subtercola	s__Subtercola boreus_C
GCF_002931235.1	97.85	p__Actinobacteriota	c__Actinomycetia	o__Actinomycetales	f__Microbacteriaceae	g__Subtercola	s__Subtercola sp002931235
GCF_004923255.1	99.49	p__Actinobacteriota	c__Actinomycetia	o__Actinomycetales	f__Microbacteriaceae	g__Subtercola	s__Subtercola vilae
GCF_000007485.1	76.27	p__Actinobacteriota	c__Actinomycetia	o__Actinomycetales	f__Microbacteriaceae	g__Tropheryma	s__Tropheryma whipplei
GCA_003454135.1	84.09	p__Actinobacteriota	c__Actinomycetia	o__Actinomycetales	f__Microbacteriaceae	g__UBA10887	s__UBA10887 sp003454135	GCA_003454135.1_HAM26015.1	157	FliO
GCA_002391425.1	83.22	p__Actinobacteriota	c__Actinomycetia	o__Actinomycetales	f__Microbacteriaceae	g__UBA3913	s__UBA3913 sp002391425
GCF_001425665.1	99.44	p__Actinobacteriota	c__Actinomycetia	o__Actinomycetales	f__Microbacteriaceae	g__Yonghaparkia	s__Yonghaparkia sp001425665
GCA_001464255.1	84.79	p__Actinobacteriota	c__Actinomycetia	o__Actinomycetales	f__Microbacteriaceae	g__Yonghaparkia	s__Yonghaparkia sp001464255
GCA_002280615.1	74.39	p__Actinobacteriota	c__Actinomycetia	o__Actinomycetales	f__Microbacteriaceae	g__Yonghaparkia	s__Yonghaparkia sp002280615
GCA_002423075.1	71.57	p__Actinobacteriota	c__Actinomycetia	o__Actinomycetales	f__Microbacteriaceae	g__Yonghaparkia	s__Yonghaparkia sp002423075
GCA_002729155.1	96.27	p__Actinobacteriota	c__Actinomycetia	o__Actinomycetales	f__Microbacteriaceae	g__Yonghaparkia	s__Yonghaparkia sp002729155
GCF_002813345.1	99.44	p__Actinobacteriota	c__Actinomycetia	o__Actinomycetales	f__Microbacteriaceae	g__Yonghaparkia	s__Yonghaparkia sp002813345
GCF_005502445.1	99.19	p__Actinobacteriota	c__Actinomycetia	o__Actinomycetales	f__Microbacteriaceae	g__Yonghaparkia	s__Yonghaparkia sp005502445
GCA_005777405.1	70.69	p__Actinobacteriota	c__Actinomycetia	o__Actinomycetales	f__Microbacteriaceae	g__Yonghaparkia	s__Yonghaparkia sp005777405
GCA_005778835.1	80.14	p__Actinobacteriota	c__Actinomycetia	o__Actinomycetales	f__Microbacteriaceae	g__Yonghaparkia	s__Yonghaparkia sp005778835
GCF_000376245.1	99.31	p__Actinobacteriota	c__Actinomycetia	o__Actinomycetales	f__Micrococcaceae	g__Acaricomes	s__Acaricomes phytoseiuli
GCF_000238915.1	99.71	p__Actinobacteriota	c__Actinomycetia	o__Actinomycetales	f__Micrococcaceae	g__Arthrobacter	s__Arthrobacter globiformis
GCF_003261175.1	99.71	p__Actinobacteriota	c__Actinomycetia	o__Actinomycetales	f__Micrococcaceae	g__Arthrobacter	s__Arthrobacter globiformis_A
GCF_001428005.1	99.71	p__Actinobacteriota	c__Actinomycetia	o__Actinomycetales	f__Micrococcaceae	g__Arthrobacter	s__Arthrobacter sp001428005
GCF_001969265.1	99.71	p__Actinobacteriota	c__Actinomycetia	o__Actinomycetales	f__Micrococcaceae	g__Arthrobacter	s__Arthrobacter sp001969265
GCF_002008315.1	97.86	p__Actinobacteriota	c__Actinomycetia	o__Actinomycetales	f__Micrococcaceae	g__Arthrobacter	s__Arthrobacter sp002008315
GCF_002892795.1	99.12	p__Actinobacteriota	c__Actinomycetia	o__Actinomycetales	f__Micrococcaceae	g__Arthrobacter	s__Arthrobacter sp002892795
GCF_002929275.1	99.71	p__Actinobacteriota	c__Actinomycetia	o__Actinomycetales	f__Micrococcaceae	g__Arthrobacter	s__Arthrobacter sp002929275
GCF_900105965.1	99.02	p__Actinobacteriota	c__Actinomycetia	o__Actinomycetales	f__Micrococcaceae	g__Arthrobacter_A	s__Arthrobacter_A alpinus
GCF_001294625.1	99.54	p__Actinobacteriota	c__Actinomycetia	o__Actinomycetales	f__Micrococcaceae	g__Arthrobacter_A	s__Arthrobacter_A alpinus_A	GCF_001294625.1_WP_062008276.1	140	FliO
GCF_001445575.1	98.43	p__Actinobacteriota	c__Actinomycetia	o__Actinomycetales	f__Micrococcaceae	g__Arthrobacter_A	s__Arthrobacter_A alpinus_C
GCF_002909445.1	99.13	p__Actinobacteriota	c__Actinomycetia	o__Actinomycetales	f__Micrococcaceae	g__Arthrobacter_A	s__Arthrobacter_A glacialis	GCF_002909445.1_WP_103465212.1	155	FliO
GCF_003219815.1	99.31	p__Actinobacteriota	c__Actinomycetia	o__Actinomycetales	f__Micrococcaceae	g__Arthrobacter_A	s__Arthrobacter_A livingstonensis	GCF_003219815.1_WP_110501298.1	149	FliO
GCF_003185915.1	99.54	p__Actinobacteriota	c__Actinomycetia	o__Actinomycetales	f__Micrococcaceae	g__Arthrobacter_A	s__Arthrobacter_A psychrochitiniphilus
GCF_003219795.1	99.54	p__Actinobacteriota	c__Actinomycetia	o__Actinomycetales	f__Micrococcaceae	g__Arthrobacter_A	s__Arthrobacter_A psychrolactophilus
GCF_000482545.1	99.77	p__Actinobacteriota	c__Actinomycetia	o__Actinomycetales	f__Micrococcaceae	g__Arthrobacter_A	s__Arthrobacter_A sp000482545
GCF_000785535.1	99.31	p__Actinobacteriota	c__Actinomycetia	o__Actinomycetales	f__Micrococcaceae	g__Arthrobacter_A	s__Arthrobacter_A sp000785535
GCF_001281315.1	97.88	p__Actinobacteriota	c__Actinomycetia	o__Actinomycetales	f__Micrococcaceae	g__Arthrobacter_A	s__Arthrobacter_A sp001281315	GCF_001281315.1_WP_054009226.1	154	FliO
GCF_002929305.1	99.54	p__Actinobacteriota	c__Actinomycetia	o__Actinomycetales	f__Micrococcaceae	g__Arthrobacter_A	s__Arthrobacter_A sp002929305	GCF_002929305.1_WP_104086863.1	140	FliO
GCF_002929705.1	98.96	p__Actinobacteriota	c__Actinomycetia	o__Actinomycetales	f__Micrococcaceae	g__Arthrobacter_A	s__Arthrobacter_A sp002929705	GCF_002929705.1_WP_104109810.1	155	FliO
GCF_003268655.1	99.77	p__Actinobacteriota	c__Actinomycetia	o__Actinomycetales	f__Micrococcaceae	g__Arthrobacter_A	s__Arthrobacter_A sp003268655	GCF_003268655.1_WP_113716448.1	149	FliO
GCF_003946885.1	99.08	p__Actinobacteriota	c__Actinomycetia	o__Actinomycetales	f__Micrococcaceae	g__Arthrobacter_A	s__Arthrobacter_A sp003946885	GCF_003946885.1_WP_125614288.1	144	FliO
GCF_001373495.1	98.85	p__Actinobacteriota	c__Actinomycetia	o__Actinomycetales	f__Micrococcaceae	g__Arthrobacter_B	s__Arthrobacter_B koreensis	GCF_001373495.1_WP_091608062.1	154	FliO
GCF_001552075.1	99.08	p__Actinobacteriota	c__Actinomycetia	o__Actinomycetales	f__Micrococcaceae	g__Arthrobacter_B	s__Arthrobacter_B luteolus	GCF_001552075.1_WP_066300111.1	156	FliO
GCA_900016675.1	99.31	p__Actinobacteriota	c__Actinomycetia	o__Actinomycetales	f__Micrococcaceae	g__Arthrobacter_B	s__Arthrobacter_B saudimassiliensis	GCA_900016675.1_CEA06608.1	154	FliO
GCF_001307035.1	99.08	p__Actinobacteriota	c__Actinomycetia	o__Actinomycetales	f__Micrococcaceae	g__Arthrobacter_B	s__Arthrobacter_B sp001307035	GCF_001307035.1_WP_055240736.1	152	FliO
GCF_002929435.1	98.85	p__Actinobacteriota	c__Actinomycetia	o__Actinomycetales	f__Micrococcaceae	g__Arthrobacter_B	s__Arthrobacter_B sp002929435
GCF_000430705.1	99.08	p__Actinobacteriota	c__Actinomycetia	o__Actinomycetales	f__Micrococcaceae	g__Arthrobacter_C	s__Arthrobacter_C castelli
GCF_000520495.1	93.45	p__Actinobacteriota	c__Actinomycetia	o__Actinomycetales	f__Micrococcaceae	g__Arthrobacter_C	s__Arthrobacter_C sp000520495
GCF_006494655.1	99.54	p__Actinobacteriota	c__Actinomycetia	o__Actinomycetales	f__Micrococcaceae	g__Arthrobacter_D	s__Arthrobacter_D agilis	GCF_006494655.1_WP_087027966.1	206	FliO
GCA_002953615.1	85.25	p__Actinobacteriota	c__Actinomycetia	o__Actinomycetales	f__Micrococcaceae	g__Arthrobacter_D	s__Arthrobacter_D agilis_B	GCA_002953615.1_AUZ87928.1	185	FliO
GCF_002157505.1	99.08	p__Actinobacteriota	c__Actinomycetia	o__Actinomycetales	f__Micrococcaceae	g__Arthrobacter_D	s__Arthrobacter_D agilis_D
GCF_004803505.1	98.78	p__Actinobacteriota	c__Actinomycetia	o__Actinomycetales	f__Micrococcaceae	g__Arthrobacter_D	s__Arthrobacter_D echini	GCF_004803505.1_WP_136455475.1	179	FliO
GCF_002927275.1	99.31	p__Actinobacteriota	c__Actinomycetia	o__Actinomycetales	f__Micrococcaceae	g__Arthrobacter_D	s__Arthrobacter_D pityocampae	GCF_002927275.1_WP_104122292.1	193	FliO
GCF_002954225.1	100	p__Actinobacteriota	c__Actinomycetia	o__Actinomycetales	f__Micrococcaceae	g__Arthrobacter_D	s__Arthrobacter_D ruber	GCF_002954225.1_WP_105032615.1	204	FliO
GCF_000520515.1	94.5	p__Actinobacteriota	c__Actinomycetia	o__Actinomycetales	f__Micrococcaceae	g__Arthrobacter_D	s__Arthrobacter_D sp000520515	GCF_000520515.1_WP_051427340.1	200	FliO
GCF_000520535.1	88.68	p__Actinobacteriota	c__Actinomycetia	o__Actinomycetales	f__Micrococcaceae	g__Arthrobacter_D	s__Arthrobacter_D sp000520535	GCF_000520535.1_WP_049822368.1	181	FliO
GCF_000520555.1	97.94	p__Actinobacteriota	c__Actinomycetia	o__Actinomycetales	f__Micrococcaceae	g__Arthrobacter_D	s__Arthrobacter_D sp000520555
GCF_000520595.1	97.86	p__Actinobacteriota	c__Actinomycetia	o__Actinomycetales	f__Micrococcaceae	g__Arthrobacter_D	s__Arthrobacter_D sp000520595
GCF_000816565.1	98.85	p__Actinobacteriota	c__Actinomycetia	o__Actinomycetales	f__Micrococcaceae	g__Arthrobacter_D	s__Arthrobacter_D sp000816565	GCF_000816565.1_WP_052274086.1	195	FliO
GCF_001187915.1	99.1	p__Actinobacteriota	c__Actinomycetia	o__Actinomycetales	f__Micrococcaceae	g__Arthrobacter_D	s__Arthrobacter_D sp001187915	GCF_001187915.1_WP_049828679.1	211	FliO
GCF_001422665.1	99.54	p__Actinobacteriota	c__Actinomycetia	o__Actinomycetales	f__Micrococcaceae	g__Arthrobacter_D	s__Arthrobacter_D sp001422665
GCF_001428435.1	99.54	p__Actinobacteriota	c__Actinomycetia	o__Actinomycetales	f__Micrococcaceae	g__Arthrobacter_D	s__Arthrobacter_D sp001428435
GCA_002384315.1	70.52	p__Actinobacteriota	c__Actinomycetia	o__Actinomycetales	f__Micrococcaceae	g__Arthrobacter_D	s__Arthrobacter_D sp002384315	GCA_002384315.1_DGBL01000207.1_5	152	FliO
GCF_002929295.1	99.77	p__Actinobacteriota	c__Actinomycetia	o__Actinomycetales	f__Micrococcaceae	g__Arthrobacter_D	s__Arthrobacter_D sp002929295	GCF_002929295.1_WP_104166910.1	180	FliO
GCF_002929355.1	99.31	p__Actinobacteriota	c__Actinomycetia	o__Actinomycetales	f__Micrococcaceae	g__Arthrobacter_D	s__Arthrobacter_D sp002929355
GCF_002929375.1	99.77	p__Actinobacteriota	c__Actinomycetia	o__Actinomycetales	f__Micrococcaceae	g__Arthrobacter_D	s__Arthrobacter_D sp002929375	GCF_002929375.1_WP_104048984.1	180	FliO
GCF_002929745.1	99.77	p__Actinobacteriota	c__Actinomycetia	o__Actinomycetales	f__Micrococcaceae	g__Arthrobacter_D	s__Arthrobacter_D sp002929745
GCF_003075455.1	99.06	p__Actinobacteriota	c__Actinomycetia	o__Actinomycetales	f__Micrococcaceae	g__Arthrobacter_D	s__Arthrobacter_D sp003075455
GCF_003602275.1	99.31	p__Actinobacteriota	c__Actinomycetia	o__Actinomycetales	f__Micrococcaceae	g__Arthrobacter_D	s__Arthrobacter_D sp003602275
GCF_003602285.1	99.08	p__Actinobacteriota	c__Actinomycetia	o__Actinomycetales	f__Micrococcaceae	g__Arthrobacter_D	s__Arthrobacter_D sp003602285	GCF_003602285.1_RJU02734.1	135	FliO
GCA_004001285.1	97.52	p__Actinobacteriota	c__Actinomycetia	o__Actinomycetales	f__Micrococcaceae	g__Arthrobacter_D	s__Arthrobacter_D sp004001285	GCA_004001285.1_BBE21627.1	146	FliO
GCF_004357995.1	99.08	p__Actinobacteriota	c__Actinomycetia	o__Actinomycetales	f__Micrococcaceae	g__Arthrobacter_D	s__Arthrobacter_D sp004357995	GCF_004357995.1_WP_133404004.1	135	FliO
GCF_900099735.1	99.54	p__Actinobacteriota	c__Actinomycetia	o__Actinomycetales	f__Micrococcaceae	g__Arthrobacter_D	s__Arthrobacter_D subterraneus
GCF_900105345.1	99.31	p__Actinobacteriota	c__Actinomycetia	o__Actinomycetales	f__Micrococcaceae	g__Arthrobacter_E	s__Arthrobacter_E woluwensis
GCF_002849715.1	99.31	p__Actinobacteriota	c__Actinomycetia	o__Actinomycetales	f__Micrococcaceae	g__Arthrobacter_F	s__Arthrobacter_F crystallopoietes
GCF_000328305.2	98.64	p__Actinobacteriota	c__Actinomycetia	o__Actinomycetales	f__Micrococcaceae	g__Arthrobacter_F	s__Arthrobacter_F crystallopoietes_A	GCF_000328305.2_WP_005269129.1	134	FliO
GCF_006148815.1	99.16	p__Actinobacteriota	c__Actinomycetia	o__Actinomycetales	f__Micrococcaceae	g__Arthrobacter_F	s__Arthrobacter_F crystallopoietes_B
GCF_004000035.1	98.62	p__Actinobacteriota	c__Actinomycetia	o__Actinomycetales	f__Micrococcaceae	g__Arthrobacter_F	s__Arthrobacter_F sp004000035	GCF_004000035.1_NZ_RJAE01000001.1_131	286	FliO
GCF_005047635.1	98.39	p__Actinobacteriota	c__Actinomycetia	o__Actinomycetales	f__Micrococcaceae	g__Arthrobacter_F	s__Arthrobacter_F sp005047635	GCF_005047635.1_WP_136784868.1	312	FliO
GCF_900099975.1	99.71	p__Actinobacteriota	c__Actinomycetia	o__Actinomycetales	f__Micrococcaceae	g__Arthrobacter_G	s__Arthrobacter_G cupressi
GCF_003369445.1	99.71	p__Actinobacteriota	c__Actinomycetia	o__Actinomycetales	f__Micrococcaceae	g__Arthrobacter_G	s__Arthrobacter_G silvisoli
GCF_001766675.1	99.71	p__Actinobacteriota	c__Actinomycetia	o__Actinomycetales	f__Micrococcaceae	g__Arthrobacter_G	s__Arthrobacter_G sp001766675
GCF_003614925.1	99.71	p__Actinobacteriota	c__Actinomycetia	o__Actinomycetales	f__Micrococcaceae	g__Arthrobacter_G	s__Arthrobacter_G sp003614925
GCF_900163545.1	99.77	p__Actinobacteriota	c__Actinomycetia	o__Actinomycetales	f__Micrococcaceae	g__Arthrobacter_H	s__Arthrobacter_H rhombi
GCF_003097355.1	99.05	p__Actinobacteriota	c__Actinomycetia	o__Actinomycetales	f__Micrococcaceae	g__Arthrobacter_I	s__Arthrobacter_I humicola	GCF_003097355.1_WP_116766991.1	202	FliO
GCF_003634095.1	99.71	p__Actinobacteriota	c__Actinomycetia	o__Actinomycetales	f__Micrococcaceae	g__Arthrobacter_I	s__Arthrobacter_I oryzae	GCF_003634095.1_WP_120955148.1	215	FliO
GCF_003725815.1	99.42	p__Actinobacteriota	c__Actinomycetia	o__Actinomycetales	f__Micrococcaceae	g__Arthrobacter_I	s__Arthrobacter_I oryzae_A	GCF_003725815.1_WP_123253695.1	209	FliO
GCF_000196235.1	99.71	p__Actinobacteriota	c__Actinomycetia	o__Actinomycetales	f__Micrococcaceae	g__Arthrobacter_I	s__Arthrobacter_I sp000196235
GCF_000374925.1	99.71	p__Actinobacteriota	c__Actinomycetia	o__Actinomycetales	f__Micrococcaceae	g__Arthrobacter_I	s__Arthrobacter_I sp000374925	GCF_000374925.1_WP_018775801.1	201	FliO
GCF_000427315.1	97.38	p__Actinobacteriota	c__Actinomycetia	o__Actinomycetales	f__Micrococcaceae	g__Arthrobacter_I	s__Arthrobacter_I sp000427315	GCF_000427315.1_WP_024366659.1	191	FliO
GCF_000685965.1	99.71	p__Actinobacteriota	c__Actinomycetia	o__Actinomycetales	f__Micrococcaceae	g__Arthrobacter_I	s__Arthrobacter_I sp000685965
GCF_000876655.1	99.71	p__Actinobacteriota	c__Actinomycetia	o__Actinomycetales	f__Micrococcaceae	g__Arthrobacter_I	s__Arthrobacter_I sp000876655
GCF_001422645.1	99.71	p__Actinobacteriota	c__Actinomycetia	o__Actinomycetales	f__Micrococcaceae	g__Arthrobacter_I	s__Arthrobacter_I sp001422645	GCF_001422645.1_WP_056424384.1	189	FliO
GCF_001423745.1	99.71	p__Actinobacteriota	c__Actinomycetia	o__Actinomycetales	f__Micrococcaceae	g__Arthrobacter_I	s__Arthrobacter_I sp001423745
GCF_001428365.1	99.71	p__Actinobacteriota	c__Actinomycetia	o__Actinomycetales	f__Micrococcaceae	g__Arthrobacter_I	s__Arthrobacter_I sp001428365	GCF_001428365.1_WP_056741141.1	180	FliO
GCF_001512305.1	99.12	p__Actinobacteriota	c__Actinomycetia	o__Actinomycetales	f__Micrococcaceae	g__Arthrobacter_I	s__Arthrobacter_I sp001512305	GCF_001512305.1_WP_066433653.1	188	FliO
GCF_001750145.1	99.71	p__Actinobacteriota	c__Actinomycetia	o__Actinomycetales	f__Micrococcaceae	g__Arthrobacter_I	s__Arthrobacter_I sp001750145
GCF_002929335.1	99.71	p__Actinobacteriota	c__Actinomycetia	o__Actinomycetales	f__Micrococcaceae	g__Arthrobacter_I	s__Arthrobacter_I sp002929335
GCA_003352915.1	99.71	p__Actinobacteriota	c__Actinomycetia	o__Actinomycetales	f__Micrococcaceae	g__Arthrobacter_I	s__Arthrobacter_I sp003352915	GCA_003352915.1_AXJ10028.1	160	FliO
GCF_004798705.1	99.71	p__Actinobacteriota	c__Actinomycetia	o__Actinomycetales	f__Micrococcaceae	g__Arthrobacter_I	s__Arthrobacter_I sp004798705
GCF_005280255.1	99.51	p__Actinobacteriota	c__Actinomycetia	o__Actinomycetales	f__Micrococcaceae	g__Arthrobacter_I	s__Arthrobacter_I sp005280255
GCF_005937985.1	99.71	p__Actinobacteriota	c__Actinomycetia	o__Actinomycetales	f__Micrococcaceae	g__Arthrobacter_I	s__Arthrobacter_I sp005937985	GCF_005937985.1_WP_138770194.1	196	FliO
GCF_900102785.1	99.71	p__Actinobacteriota	c__Actinomycetia	o__Actinomycetales	f__Micrococcaceae	g__Arthrobacter_I	s__Arthrobacter_I sp900102785	GCF_900102785.1_WP_091564646.1	199	FliO
GCF_900102895.1	99.71	p__Actinobacteriota	c__Actinomycetia	o__Actinomycetales	f__Micrococcaceae	g__Arthrobacter_I	s__Arthrobacter_I sp900102895	GCF_900102895.1_WP_090582755.1	209	FliO
GCF_900116495.1	99.71	p__Actinobacteriota	c__Actinomycetia	o__Actinomycetales	f__Micrococcaceae	g__Arthrobacter_I	s__Arthrobacter_I sp900116495	GCF_900116495.1_WP_090956899.1	177	FliO
GCF_900168135.1	99.71	p__Actinobacteriota	c__Actinomycetia	o__Actinomycetales	f__Micrococcaceae	g__Arthrobacter_I	s__Arthrobacter_I sp900168135	GCF_900168135.1_WP_079555608.1	205	FliO
GCF_003703835.1	95.86	p__Actinobacteriota	c__Actinomycetia	o__Actinomycetales	f__Micrococcaceae	g__Auritidibacter	s__Auritidibacter ignavus
GCF_003386075.1	99.39	p__Actinobacteriota	c__Actinomycetia	o__Actinomycetales	f__Micrococcaceae	g__Citricoccus	s__Citricoccus muralis
GCF_000224415.1	97.25	p__Actinobacteriota	c__Actinomycetia	o__Actinomycetales	f__Micrococcaceae	g__Citricoccus	s__Citricoccus sp000224415
GCF_005877055.1	98.61	p__Actinobacteriota	c__Actinomycetia	o__Actinomycetales	f__Micrococcaceae	g__Citricoccus	s__Citricoccus sp005877055
GCF_900116905.1	99.07	p__Actinobacteriota	c__Actinomycetia	o__Actinomycetales	f__Micrococcaceae	g__Citricoccus	s__Citricoccus terreus
GCF_006716305.1	96	p__Actinobacteriota	c__Actinomycetia	o__Actinomycetales	f__Micrococcaceae	g__Enteractinococcus	s__Enteractinococcus coprophilus
GCF_001657475.1	95.22	p__Actinobacteriota	c__Actinomycetia	o__Actinomycetales	f__Micrococcaceae	g__Enteractinococcus	s__Enteractinococcus helveticum
GCF_000197735.1	99.74	p__Actinobacteriota	c__Actinomycetia	o__Actinomycetales	f__Micrococcaceae	g__Glutamicibacter	s__Glutamicibacter arilaitensis
GCF_006094275.1	99.51	p__Actinobacteriota	c__Actinomycetia	o__Actinomycetales	f__Micrococcaceae	g__Glutamicibacter	s__Glutamicibacter creatinolyticus
GCF_001302565.1	99.51	p__Actinobacteriota	c__Actinomycetia	o__Actinomycetales	f__Micrococcaceae	g__Glutamicibacter	s__Glutamicibacter halophytocola
GCF_006539525.1	99.74	p__Actinobacteriota	c__Actinomycetia	o__Actinomycetales	f__Micrococcaceae	g__Glutamicibacter	s__Glutamicibacter nicotianae
GCF_003309065.1	99.28	p__Actinobacteriota	c__Actinomycetia	o__Actinomycetales	f__Micrococcaceae	g__Glutamicibacter	s__Glutamicibacter soli	GCF_003309065.1_WP_181728163.1	172	FliO
GCF_001512275.1	99.51	p__Actinobacteriota	c__Actinomycetia	o__Actinomycetales	f__Micrococcaceae	g__Glutamicibacter	s__Glutamicibacter sp001512275
GCF_002332285.1	99.51	p__Actinobacteriota	c__Actinomycetia	o__Actinomycetales	f__Micrococcaceae	g__Glutamicibacter	s__Glutamicibacter sp002332285
GCF_002975405.1	99.74	p__Actinobacteriota	c__Actinomycetia	o__Actinomycetales	f__Micrococcaceae	g__Glutamicibacter	s__Glutamicibacter sp002975405
GCF_002979865.1	99.74	p__Actinobacteriota	c__Actinomycetia	o__Actinomycetales	f__Micrococcaceae	g__Glutamicibacter	s__Glutamicibacter sp002979865
GCF_002979915.1	99.51	p__Actinobacteriota	c__Actinomycetia	o__Actinomycetales	f__Micrococcaceae	g__Glutamicibacter	s__Glutamicibacter sp002979915
GCA_003486025.1	71.4	p__Actinobacteriota	c__Actinomycetia	o__Actinomycetales	f__Micrococcaceae	g__Glutamicibacter	s__Glutamicibacter sp003486025
GCF_004320535.1	99.74	p__Actinobacteriota	c__Actinomycetia	o__Actinomycetales	f__Micrococcaceae	g__Glutamicibacter	s__Glutamicibacter sp004320535
GCF_900094805.1	99.51	p__Actinobacteriota	c__Actinomycetia	o__Actinomycetales	f__Micrococcaceae	g__Glutamicibacter	s__Glutamicibacter sp900094805
GCF_006539925.1	99.74	p__Actinobacteriota	c__Actinomycetia	o__Actinomycetales	f__Micrococcaceae	g__Glutamicibacter	s__Glutamicibacter uratoxydans
GCF_000688395.1	99.26	p__Actinobacteriota	c__Actinomycetia	o__Actinomycetales	f__Micrococcaceae	g__Haematomicrobium	s__Haematomicrobium sanguinis
GCA_000286355.1	86.46	p__Actinobacteriota	c__Actinomycetia	o__Actinomycetales	f__Micrococcaceae	g__Kocuria	s__Kocuria atrinae
GCF_004136555.1	100	p__Actinobacteriota	c__Actinomycetia	o__Actinomycetales	f__Micrococcaceae	g__Kocuria	s__Kocuria carniphila
GCF_001482365.1	99.34	p__Actinobacteriota	c__Actinomycetia	o__Actinomycetales	f__Micrococcaceae	g__Kocuria	s__Kocuria flava
GCF_900177335.1	99.34	p__Actinobacteriota	c__Actinomycetia	o__Actinomycetales	f__Micrococcaceae	g__Kocuria	s__Kocuria indica
GCF_000786655.1	99.34	p__Actinobacteriota	c__Actinomycetia	o__Actinomycetales	f__Micrococcaceae	g__Kocuria	s__Kocuria marina_A
GCF_001275345.1	99.34	p__Actinobacteriota	c__Actinomycetia	o__Actinomycetales	f__Micrococcaceae	g__Kocuria	s__Kocuria palustris
GCF_001483755.1	98.68	p__Actinobacteriota	c__Actinomycetia	o__Actinomycetales	f__Micrococcaceae	g__Kocuria	s__Kocuria polaris_A
GCF_003667225.1	98.03	p__Actinobacteriota	c__Actinomycetia	o__Actinomycetales	f__Micrococcaceae	g__Kocuria	s__Kocuria rhizophila
GCF_000010285.1	98.68	p__Actinobacteriota	c__Actinomycetia	o__Actinomycetales	f__Micrococcaceae	g__Kocuria	s__Kocuria rhizophila_A
GCF_006094695.1	98.68	p__Actinobacteriota	c__Actinomycetia	o__Actinomycetales	f__Micrococcaceae	g__Kocuria	s__Kocuria rosea
GCF_001408335.1	98.68	p__Actinobacteriota	c__Actinomycetia	o__Actinomycetales	f__Micrococcaceae	g__Kocuria	s__Kocuria salsicia
GCF_000800955.1	99.34	p__Actinobacteriota	c__Actinomycetia	o__Actinomycetales	f__Micrococcaceae	g__Kocuria	s__Kocuria sp000800955
GCF_003226895.2	98.68	p__Actinobacteriota	c__Actinomycetia	o__Actinomycetales	f__Micrococcaceae	g__Kocuria	s__Kocuria sp003226895
GCF_003797835.1	99.34	p__Actinobacteriota	c__Actinomycetia	o__Actinomycetales	f__Micrococcaceae	g__Kocuria	s__Kocuria sp003797835
GCF_001580365.1	98.68	p__Actinobacteriota	c__Actinomycetia	o__Actinomycetales	f__Micrococcaceae	g__Kocuria	s__Kocuria turfanensis
GCF_003687455.1	98.68	p__Actinobacteriota	c__Actinomycetia	o__Actinomycetales	f__Micrococcaceae	g__Kocuria	s__Kocuria tytonicola
GCF_006539885.1	99.34	p__Actinobacteriota	c__Actinomycetia	o__Actinomycetales	f__Micrococcaceae	g__Kocuria	s__Kocuria varians
GCF_000517125.1	99.62	p__Actinobacteriota	c__Actinomycetia	o__Actinomycetales	f__Micrococcaceae	g__MA-N2	s__MA-N2 sp000517125
GCA_001549895.1	89.69	p__Actinobacteriota	c__Actinomycetia	o__Actinomycetales	f__Micrococcaceae	g__MA-N2	s__MA-N2 sp001549895	GCA_001549895.1_BAS14035.1	175	FliO
GCF_002009585.1	99.04	p__Actinobacteriota	c__Actinomycetia	o__Actinomycetales	f__Micrococcaceae	g__MA-N2	s__MA-N2 sp002009585	GCF_002009585.1_WP_078106308.1	169	FliO
GCF_004354015.1	99.62	p__Actinobacteriota	c__Actinomycetia	o__Actinomycetales	f__Micrococcaceae	g__MA-N2	s__MA-N2 sp004354015
GCF_004563965.1	98.25	p__Actinobacteriota	c__Actinomycetia	o__Actinomycetales	f__Micrococcaceae	g__Micrococcus	s__Micrococcus flavus
GCF_000023205.1	98.25	p__Actinobacteriota	c__Actinomycetia	o__Actinomycetales	f__Micrococcaceae	g__Micrococcus	s__Micrococcus luteus
GCA_005280335.1	98.13	p__Actinobacteriota	c__Actinomycetia	o__Actinomycetales	f__Micrococcaceae	g__Micrococcus	s__Micrococcus luteus_A
GCF_001570885.1	97.66	p__Actinobacteriota	c__Actinomycetia	o__Actinomycetales	f__Micrococcaceae	g__Micrococcus	s__Micrococcus lylae
GCF_001887245.1	99.08	p__Actinobacteriota	c__Actinomycetia	o__Actinomycetales	f__Micrococcaceae	g__Neomicrococcus	s__Neomicrococcus aestuarii
GCF_000421745.1	98.38	p__Actinobacteriota	c__Actinomycetia	o__Actinomycetales	f__Micrococcaceae	g__Nesterenkonia	s__Nesterenkonia alba
GCF_004364585.1	99.11	p__Actinobacteriota	c__Actinomycetia	o__Actinomycetales	f__Micrococcaceae	g__Nesterenkonia	s__Nesterenkonia aurantiaca
GCF_001483765.1	98.51	p__Actinobacteriota	c__Actinomycetia	o__Actinomycetales	f__Micrococcaceae	g__Nesterenkonia	s__Nesterenkonia jeotgali
GCF_000455245.1	97.73	p__Actinobacteriota	c__Actinomycetia	o__Actinomycetales	f__Micrococcaceae	g__Nesterenkonia	s__Nesterenkonia massiliensis
GCF_003003175.1	99.39	p__Actinobacteriota	c__Actinomycetia	o__Actinomycetales	f__Micrococcaceae	g__Nesterenkonia	s__Nesterenkonia sandarakina
GCF_000220985.1	98.59	p__Actinobacteriota	c__Actinomycetia	o__Actinomycetales	f__Micrococcaceae	g__Nesterenkonia	s__Nesterenkonia sp000220985
GCF_001758425.2	96.95	p__Actinobacteriota	c__Actinomycetia	o__Actinomycetales	f__Micrococcaceae	g__Nesterenkonia	s__Nesterenkonia sp001758425
GCF_003595215.1	98.34	p__Actinobacteriota	c__Actinomycetia	o__Actinomycetales	f__Micrococcaceae	g__Nesterenkonia	s__Nesterenkonia sp003595215
GCF_003600155.1	97.79	p__Actinobacteriota	c__Actinomycetia	o__Actinomycetales	f__Micrococcaceae	g__Nesterenkonia	s__Nesterenkonia sp003600155
GCF_005771525.1	99.16	p__Actinobacteriota	c__Actinomycetia	o__Actinomycetales	f__Micrococcaceae	g__Nesterenkonia	s__Nesterenkonia sp005771525
GCF_005771565.1	99.03	p__Actinobacteriota	c__Actinomycetia	o__Actinomycetales	f__Micrococcaceae	g__Nesterenkonia	s__Nesterenkonia sp005771565
GCF_006538985.1	99.71	p__Actinobacteriota	c__Actinomycetia	o__Actinomycetales	f__Micrococcaceae	g__Paenarthrobacter	s__Paenarthrobacter aurescens
GCF_000014925.1	99.71	p__Actinobacteriota	c__Actinomycetia	o__Actinomycetales	f__Micrococcaceae	g__Paenarthrobacter	s__Paenarthrobacter aurescens_A
GCF_000514015.1	100	p__Actinobacteriota	c__Actinomycetia	o__Actinomycetales	f__Micrococcaceae	g__Paenarthrobacter	s__Paenarthrobacter nicotinovorans_A
GCA_001313365.1	73.35	p__Actinobacteriota	c__Actinomycetia	o__Actinomycetales	f__Micrococcaceae	g__Paenarthrobacter	s__Paenarthrobacter nitroguajacolicus
GCF_000281065.1	99.12	p__Actinobacteriota	c__Actinomycetia	o__Actinomycetales	f__Micrococcaceae	g__Paenarthrobacter	s__Paenarthrobacter sp000281065
GCF_000526335.1	99.71	p__Actinobacteriota	c__Actinomycetia	o__Actinomycetales	f__Micrococcaceae	g__Paenarthrobacter	s__Paenarthrobacter sp000526335
GCF_001423565.1	99.71	p__Actinobacteriota	c__Actinomycetia	o__Actinomycetales	f__Micrococcaceae	g__Paenarthrobacter	s__Paenarthrobacter sp001423565
GCF_001512285.1	99.12	p__Actinobacteriota	c__Actinomycetia	o__Actinomycetales	f__Micrococcaceae	g__Paenarthrobacter	s__Paenarthrobacter sp001512285
GCF_002224285.1	98.54	p__Actinobacteriota	c__Actinomycetia	o__Actinomycetales	f__Micrococcaceae	g__Paenarthrobacter	s__Paenarthrobacter sp002224285
GCF_002979775.1	99.71	p__Actinobacteriota	c__Actinomycetia	o__Actinomycetales	f__Micrococcaceae	g__Paenarthrobacter	s__Paenarthrobacter sp002979775
GCF_006964045.1	99.71	p__Actinobacteriota	c__Actinomycetia	o__Actinomycetales	f__Micrococcaceae	g__Paenarthrobacter	s__Paenarthrobacter sp006964045
GCF_900106835.1	99.71	p__Actinobacteriota	c__Actinomycetia	o__Actinomycetales	f__Micrococcaceae	g__Paenarthrobacter	s__Paenarthrobacter sp900106835	GCF_900106835.1_WP_090820503.1	178	FliO
GCF_004028095.1	98.25	p__Actinobacteriota	c__Actinomycetia	o__Actinomycetales	f__Micrococcaceae	g__Paenarthrobacter	s__Paenarthrobacter ureafaciens	GCF_004028095.1_WP_062095369.1	167	FliO
GCF_900010755.1	99.71	p__Actinobacteriota	c__Actinomycetia	o__Actinomycetales	f__Micrococcaceae	g__Paeniglutamicibacter	s__Paeniglutamicibacter antarcticus	GCF_900010755.1_WP_084382052.1	165	FliO
GCF_000348945.1	99.4	p__Actinobacteriota	c__Actinomycetia	o__Actinomycetales	f__Micrococcaceae	g__Paeniglutamicibacter	s__Paeniglutamicibacter gangotriensis
GCF_001863355.1	99.54	p__Actinobacteriota	c__Actinomycetia	o__Actinomycetales	f__Micrococcaceae	g__Paeniglutamicibacter	s__Paeniglutamicibacter sp001863355	GCF_001863355.1_WP_071212997.1	177	FliO
GCA_002224445.1	99.48	p__Actinobacteriota	c__Actinomycetia	o__Actinomycetales	f__Micrococcaceae	g__Paeniglutamicibacter	s__Paeniglutamicibacter sp002224445
GCF_002975435.1	99.77	p__Actinobacteriota	c__Actinomycetia	o__Actinomycetales	f__Micrococcaceae	g__Paeniglutamicibacter	s__Paeniglutamicibacter sp002975435	GCF_002975435.1_WP_181149689.1	159	FliO
GCF_003287975.1	99.54	p__Actinobacteriota	c__Actinomycetia	o__Actinomycetales	f__Micrococcaceae	g__Paeniglutamicibacter	s__Paeniglutamicibacter sp003287975	GCF_003287975.1_WP_113764581.1	170	FliO
GCF_000022025.1	99.71	p__Actinobacteriota	c__Actinomycetia	o__Actinomycetales	f__Micrococcaceae	g__Pseudarthrobacter	s__Pseudarthrobacter chlorophenolicus	GCF_000022025.1_WP_015938134.1	180	FliO
GCF_000962805.1	99.71	p__Actinobacteriota	c__Actinomycetia	o__Actinomycetales	f__Micrococcaceae	g__Pseudarthrobacter	s__Pseudarthrobacter chlorophenolicus_A
GCF_001457025.1	99.71	p__Actinobacteriota	c__Actinomycetia	o__Actinomycetales	f__Micrococcaceae	g__Pseudarthrobacter	s__Pseudarthrobacter enclensis
GCF_900105535.1	99.71	p__Actinobacteriota	c__Actinomycetia	o__Actinomycetales	f__Micrococcaceae	g__Pseudarthrobacter	s__Pseudarthrobacter equi
GCF_000332815.1	95.85	p__Actinobacteriota	c__Actinomycetia	o__Actinomycetales	f__Micrococcaceae	g__Pseudarthrobacter	s__Pseudarthrobacter nitrophenolicus
GCF_000189535.1	99.64	p__Actinobacteriota	c__Actinomycetia	o__Actinomycetales	f__Micrococcaceae	g__Pseudarthrobacter	s__Pseudarthrobacter phenanthrenivorans
GCF_000813845.1	99.71	p__Actinobacteriota	c__Actinomycetia	o__Actinomycetales	f__Micrococcaceae	g__Pseudarthrobacter	s__Pseudarthrobacter phenanthrenivorans_B
GCF_001046895.1	100	p__Actinobacteriota	c__Actinomycetia	o__Actinomycetales	f__Micrococcaceae	g__Pseudarthrobacter	s__Pseudarthrobacter siccitolerans
GCF_000374865.1	99.71	p__Actinobacteriota	c__Actinomycetia	o__Actinomycetales	f__Micrococcaceae	g__Pseudarthrobacter	s__Pseudarthrobacter sp000374865
GCF_000374905.1	99.71	p__Actinobacteriota	c__Actinomycetia	o__Actinomycetales	f__Micrococcaceae	g__Pseudarthrobacter	s__Pseudarthrobacter sp000374905
GCF_001423525.1	99.71	p__Actinobacteriota	c__Actinomycetia	o__Actinomycetales	f__Micrococcaceae	g__Pseudarthrobacter	s__Pseudarthrobacter sp001423525
GCF_001424565.1	99.71	p__Actinobacteriota	c__Actinomycetia	o__Actinomycetales	f__Micrococcaceae	g__Pseudarthrobacter	s__Pseudarthrobacter sp001424565
GCF_001428075.1	99.71	p__Actinobacteriota	c__Actinomycetia	o__Actinomycetales	f__Micrococcaceae	g__Pseudarthrobacter	s__Pseudarthrobacter sp001428075
GCF_001428335.1	99.71	p__Actinobacteriota	c__Actinomycetia	o__Actinomycetales	f__Micrococcaceae	g__Pseudarthrobacter	s__Pseudarthrobacter sp001428335
GCF_001641125.1	99.71	p__Actinobacteriota	c__Actinomycetia	o__Actinomycetales	f__Micrococcaceae	g__Pseudarthrobacter	s__Pseudarthrobacter sp001641125
GCF_001663775.1	99.71	p__Actinobacteriota	c__Actinomycetia	o__Actinomycetales	f__Micrococcaceae	g__Pseudarthrobacter	s__Pseudarthrobacter sp001663775
GCA_002370555.1	87.74	p__Actinobacteriota	c__Actinomycetia	o__Actinomycetales	f__Micrococcaceae	g__Pseudarthrobacter	s__Pseudarthrobacter sp002370555
GCA_002427975.1	88.17	p__Actinobacteriota	c__Actinomycetia	o__Actinomycetales	f__Micrococcaceae	g__Pseudarthrobacter	s__Pseudarthrobacter sp002427975
GCF_002892835.1	99.71	p__Actinobacteriota	c__Actinomycetia	o__Actinomycetales	f__Micrococcaceae	g__Pseudarthrobacter	s__Pseudarthrobacter sp002892835
GCF_002929215.1	99.71	p__Actinobacteriota	c__Actinomycetia	o__Actinomycetales	f__Micrococcaceae	g__Pseudarthrobacter	s__Pseudarthrobacter sp002929215
GCF_002929465.1	99.71	p__Actinobacteriota	c__Actinomycetia	o__Actinomycetales	f__Micrococcaceae	g__Pseudarthrobacter	s__Pseudarthrobacter sp002929465
GCF_006517235.1	99.71	p__Actinobacteriota	c__Actinomycetia	o__Actinomycetales	f__Micrococcaceae	g__Pseudarthrobacter	s__Pseudarthrobacter sp002929755
GCF_002953935.1	99.71	p__Actinobacteriota	c__Actinomycetia	o__Actinomycetales	f__Micrococcaceae	g__Pseudarthrobacter	s__Pseudarthrobacter sp002953935
GCF_003061105.1	95.59	p__Actinobacteriota	c__Actinomycetia	o__Actinomycetales	f__Micrococcaceae	g__Pseudarthrobacter	s__Pseudarthrobacter sp003061105
GCF_003208335.1	99.71	p__Actinobacteriota	c__Actinomycetia	o__Actinomycetales	f__Micrococcaceae	g__Pseudarthrobacter	s__Pseudarthrobacter sp003208335
GCF_003287955.1	99.12	p__Actinobacteriota	c__Actinomycetia	o__Actinomycetales	f__Micrococcaceae	g__Pseudarthrobacter	s__Pseudarthrobacter sp003287955
GCF_004320525.1	99.71	p__Actinobacteriota	c__Actinomycetia	o__Actinomycetales	f__Micrococcaceae	g__Pseudarthrobacter	s__Pseudarthrobacter sp004320525
GCF_005796185.1	99.71	p__Actinobacteriota	c__Actinomycetia	o__Actinomycetales	f__Micrococcaceae	g__Pseudarthrobacter	s__Pseudarthrobacter sp005796185
GCF_005796205.1	99.71	p__Actinobacteriota	c__Actinomycetia	o__Actinomycetales	f__Micrococcaceae	g__Pseudarthrobacter	s__Pseudarthrobacter sp005796205
GCF_005796225.1	99.71	p__Actinobacteriota	c__Actinomycetia	o__Actinomycetales	f__Micrococcaceae	g__Pseudarthrobacter	s__Pseudarthrobacter sp005796225
GCF_006151685.1	100	p__Actinobacteriota	c__Actinomycetia	o__Actinomycetales	f__Micrococcaceae	g__Pseudarthrobacter	s__Pseudarthrobacter sp006151685
GCF_006517815.1	99.71	p__Actinobacteriota	c__Actinomycetia	o__Actinomycetales	f__Micrococcaceae	g__Pseudarthrobacter	s__Pseudarthrobacter sp006517815
GCF_006715165.1	99.71	p__Actinobacteriota	c__Actinomycetia	o__Actinomycetales	f__Micrococcaceae	g__Pseudarthrobacter	s__Pseudarthrobacter sp006715165
GCF_006715225.1	99.71	p__Actinobacteriota	c__Actinomycetia	o__Actinomycetales	f__Micrococcaceae	g__Pseudarthrobacter	s__Pseudarthrobacter sp006715225
GCF_006715285.1	99.71	p__Actinobacteriota	c__Actinomycetia	o__Actinomycetales	f__Micrococcaceae	g__Pseudarthrobacter	s__Pseudarthrobacter sp006715285
GCF_006715295.1	99.71	p__Actinobacteriota	c__Actinomycetia	o__Actinomycetales	f__Micrococcaceae	g__Pseudarthrobacter	s__Pseudarthrobacter sp006715295
GCF_006715305.1	99.71	p__Actinobacteriota	c__Actinomycetia	o__Actinomycetales	f__Micrococcaceae	g__Pseudarthrobacter	s__Pseudarthrobacter sp006715305
GCF_900110595.1	99.71	p__Actinobacteriota	c__Actinomycetia	o__Actinomycetales	f__Micrococcaceae	g__Pseudarthrobacter	s__Pseudarthrobacter sp900110595
GCF_900168295.1	99.71	p__Actinobacteriota	c__Actinomycetia	o__Actinomycetales	f__Micrococcaceae	g__Pseudarthrobacter	s__Pseudarthrobacter sp900168295
GCF_900609065.1	99.71	p__Actinobacteriota	c__Actinomycetia	o__Actinomycetales	f__Micrococcaceae	g__Pseudarthrobacter	s__Pseudarthrobacter sp900609065	GCF_900609065.1_WP_124091179.1	163	FliO
GCF_001484605.1	99.71	p__Actinobacteriota	c__Actinomycetia	o__Actinomycetales	f__Micrococcaceae	g__Pseudarthrobacter	s__Pseudarthrobacter sulfonivorans
GCF_000758985.1	96.11	p__Actinobacteriota	c__Actinomycetia	o__Actinomycetales	f__Micrococcaceae	g__Pseudoglutamicibacter	s__Pseudoglutamicibacter albus_A
GCF_003143995.1	95.37	p__Actinobacteriota	c__Actinomycetia	o__Actinomycetales	f__Micrococcaceae	g__Pseudoglutamicibacter	s__Pseudoglutamicibacter cumminsii_A
GCF_003575975.1	99.16	p__Actinobacteriota	c__Actinomycetia	o__Actinomycetales	f__Micrococcaceae	g__Pseudoglutamicibacter	s__Pseudoglutamicibacter sp003575975
GCF_003640665.1	98.85	p__Actinobacteriota	c__Actinomycetia	o__Actinomycetales	f__Micrococcaceae	g__Pseudoglutamicibacter	s__Pseudoglutamicibacter sp003640665
GCF_000950575.1	99.51	p__Actinobacteriota	c__Actinomycetia	o__Actinomycetales	f__Micrococcaceae	g__Renibacterium	s__Renibacterium lacuslunae
GCF_000018885.1	99.02	p__Actinobacteriota	c__Actinomycetia	o__Actinomycetales	f__Micrococcaceae	g__Renibacterium	s__Renibacterium salmoninarum
GCA_005809195.1	92.95	p__Actinobacteriota	c__Actinomycetia	o__Actinomycetales	f__Micrococcaceae	g__Renibacterium	s__Renibacterium sp005809195
GCF_002355935.1	93.52	p__Actinobacteriota	c__Actinomycetia	o__Actinomycetales	f__Micrococcaceae	g__Rothia	s__Rothia aeria
GCF_000164695.2	99.34	p__Actinobacteriota	c__Actinomycetia	o__Actinomycetales	f__Micrococcaceae	g__Rothia	s__Rothia dentocariosa
GCF_004136635.1	99.01	p__Actinobacteriota	c__Actinomycetia	o__Actinomycetales	f__Micrococcaceae	g__Rothia	s__Rothia halotolerans
GCF_004136575.1	99.67	p__Actinobacteriota	c__Actinomycetia	o__Actinomycetales	f__Micrococcaceae	g__Rothia	s__Rothia koreensis
GCF_001570865.1	98.34	p__Actinobacteriota	c__Actinomycetia	o__Actinomycetales	f__Micrococcaceae	g__Rothia	s__Rothia kristinae
GCF_000175615.1	99.33	p__Actinobacteriota	c__Actinomycetia	o__Actinomycetales	f__Micrococcaceae	g__Rothia	s__Rothia mucilaginosa
GCF_001061665.1	99.11	p__Actinobacteriota	c__Actinomycetia	o__Actinomycetales	f__Micrococcaceae	g__Rothia	s__Rothia mucilaginosa_A
GCF_001548235.1	99.33	p__Actinobacteriota	c__Actinomycetia	o__Actinomycetales	f__Micrococcaceae	g__Rothia	s__Rothia mucilaginosa_B
GCF_002087015.1	99.34	p__Actinobacteriota	c__Actinomycetia	o__Actinomycetales	f__Micrococcaceae	g__Rothia	s__Rothia nasimurium_A
GCF_004569295.1	98.68	p__Actinobacteriota	c__Actinomycetia	o__Actinomycetales	f__Micrococcaceae	g__Rothia	s__Rothia nasimurium_B
GCF_000710345.2	98.79	p__Actinobacteriota	c__Actinomycetia	o__Actinomycetales	f__Micrococcaceae	g__Rothia	s__Rothia sp000710345
GCF_001683935.1	99.34	p__Actinobacteriota	c__Actinomycetia	o__Actinomycetales	f__Micrococcaceae	g__Rothia	s__Rothia sp001683935
GCF_001808955.1	99.33	p__Actinobacteriota	c__Actinomycetia	o__Actinomycetales	f__Micrococcaceae	g__Rothia	s__Rothia sp001808955
GCA_002418375.1	99.01	p__Actinobacteriota	c__Actinomycetia	o__Actinomycetales	f__Micrococcaceae	g__Rothia	s__Rothia sp002418375
GCA_002492045.1	76.69	p__Actinobacteriota	c__Actinomycetia	o__Actinomycetales	f__Micrococcaceae	g__Rothia	s__Rothia sp002492045
GCF_004136585.1	98.79	p__Actinobacteriota	c__Actinomycetia	o__Actinomycetales	f__Micrococcaceae	g__Rothia	s__Rothia sp004136585
GCF_004137765.1	98.79	p__Actinobacteriota	c__Actinomycetia	o__Actinomycetales	f__Micrococcaceae	g__Rothia	s__Rothia sp004137765
GCA_900546865.1	94.32	p__Actinobacteriota	c__Actinomycetia	o__Actinomycetales	f__Micrococcaceae	g__Rothia	s__Rothia sp900546865
GCF_001063195.1	99.45	p__Actinobacteriota	c__Actinomycetia	o__Actinomycetales	f__Micrococcaceae	g__Rothia	s__Rothia xyli_A
GCF_004919045.1	99.08	p__Actinobacteriota	c__Actinomycetia	o__Actinomycetales	f__Micrococcaceae	g__Sinomonas	s__Sinomonas albida	GCF_004919045.1_WP_136612015.1	190	FliO
GCF_001577305.1	98.32	p__Actinobacteriota	c__Actinomycetia	o__Actinomycetales	f__Micrococcaceae	g__Sinomonas	s__Sinomonas atrocyanea	GCF_001577305.1_WP_066495391.1	147	FliO
GCF_000802235.1	99.48	p__Actinobacteriota	c__Actinomycetia	o__Actinomycetales	f__Micrococcaceae	g__Sinomonas	s__Sinomonas humi	GCF_000802235.1_WP_052207466.1	167	FliO
GCF_001999765.1	99.54	p__Actinobacteriota	c__Actinomycetia	o__Actinomycetales	f__Micrococcaceae	g__Sinomonas	s__Sinomonas mesophila
GCA_002224485.1	99.39	p__Actinobacteriota	c__Actinomycetia	o__Actinomycetales	f__Micrococcaceae	g__Sinomonas	s__Sinomonas sp002224485
GCF_005876955.1	99.77	p__Actinobacteriota	c__Actinomycetia	o__Actinomycetales	f__Micrococcaceae	g__Sinomonas	s__Sinomonas sp005876955	GCF_005876955.1_WP_138418227.1	129	FliO
GCF_005877005.1	99.08	p__Actinobacteriota	c__Actinomycetia	o__Actinomycetales	f__Micrococcaceae	g__Sinomonas	s__Sinomonas susongensis	GCF_005877005.1_WP_138445278.1	163	FliO
GCF_001968835.1	97.63	p__Actinobacteriota	c__Actinomycetia	o__Actinomycetales	f__Micrococcaceae	g__Tersicoccus	s__Tersicoccus phoenicis	GCF_001968835.1_WP_076704731.1	241	FliO
GCF_001968825.1	98.09	p__Actinobacteriota	c__Actinomycetia	o__Actinomycetales	f__Micrococcaceae	g__Tersicoccus	s__Tersicoccus sp001968825	GCF_001968825.1_WP_143588463.1	197	FliO
GCF_000420805.1	95.43	p__Actinobacteriota	c__Actinomycetia	o__Actinomycetales	f__Micrococcaceae	g__Yaniella	s__Yaniella halotolerans
GCA_002358975.1	84.01	p__Actinobacteriota	c__Actinomycetia	o__Actinomycetales	f__Micrococcaceae	g__Yaniella	s__Yaniella sp002358975
GCF_004217565.1	99.77	p__Actinobacteriota	c__Actinomycetia	o__Actinomycetales	f__Micrococcaceae	g__Zhihengliuella	s__Zhihengliuella halotolerans
GCF_003751265.1	99.13	p__Actinobacteriota	c__Actinomycetia	o__Actinomycetales	f__Quadrisphaeraceae	g__Pseudokineococcus	s__Pseudokineococcus lusitanus	GCF_003751265.1_WP_123379053.1	177	FliO
GCF_003149145.1	99.55	p__Actinobacteriota	c__Actinomycetia	o__Actinomycetales	f__Quadrisphaeraceae	g__Quadrisphaera	s__Quadrisphaera granulorum	GCF_003149145.1_WP_109775278.1	166	FliO
GCF_006335115.1	99.01	p__Actinobacteriota	c__Actinomycetia	o__Actinomycetales	f__Quadrisphaeraceae	g__Quadrisphaera	s__Quadrisphaera sp006335115	GCF_006335115.1_WP_139710861.1	163	FliO
GCF_900101335.1	99.37	p__Actinobacteriota	c__Actinomycetia	o__Actinomycetales	f__Quadrisphaeraceae	g__Quadrisphaera	s__Quadrisphaera sp900101335	GCF_900101335.1_WP_092862077.1	148	FliO
GCF_004322855.1	99.07	p__Actinobacteriota	c__Actinomycetia	o__Euzebyales	f__Egibacteraceae	g__Egibacter	s__Egibacter rhizosphaerae	GCF_004322855.1_WP_131156241.1	214	FliO
GCA_003550425.1	91.79	p__Actinobacteriota	c__Actinomycetia	o__Euzebyales	f__Egibacteraceae	g__PUKE01	s__PUKE01 sp003550425	GCA_003550425.1_PUKE01000117.1_10	209	FliO
GCA_003553565.1	98.2	p__Actinobacteriota	c__Actinomycetia	o__Euzebyales	f__Egibacteraceae	g__PUKE01	s__PUKE01 sp003553565	GCA_003553565.1_PWER01000083.1_7	210	FliO
GCA_003021615.1	83.59	p__Actinobacteriota	c__Actinomycetia	o__Euzebyales	f__Egibacteraceae	g__QS-5-72-10	s__QS-5-72-10 sp003021615
GCA_007119305.1	79.7	p__Actinobacteriota	c__Actinomycetia	o__Euzebyales	f__Egibacteraceae	g__SKPY01	s__SKPY01 sp007119305
GCA_007119035.1	70.87	p__Actinobacteriota	c__Actinomycetia	o__Euzebyales	f__Egibacteraceae	g__SKQL01	s__SKQL01 sp007119035
GCA_007120845.1	65.98	p__Actinobacteriota	c__Actinomycetia	o__Euzebyales	f__Egibacteraceae	g__SLAO01	s__SLAO01 sp007120845
GCA_007126835.1	65.92	p__Actinobacteriota	c__Actinomycetia	o__Euzebyales	f__Egibacteraceae	g__SLAO01	s__SLAO01 sp007126835
GCA_003553795.1	98.29	p__Actinobacteriota	c__Actinomycetia	o__Euzebyales	f__Egibacteraceae	g__T1Sed10-49	s__T1Sed10-49 sp003553795	GCA_003553795.1_PWFH01000090.1_7	190	FliO
GCA_007133145.1	76.57	p__Actinobacteriota	c__Actinomycetia	o__Euzebyales	f__Egibacteraceae	g__T1Sed10-49	s__T1Sed10-49 sp007133145
GCF_003073135.1	99.15	p__Actinobacteriota	c__Actinomycetia	o__Euzebyales	f__Euzebyaceae	g__Euzebya	s__Euzebya rosea	GCF_003073135.1_WP_108664210.1	160	FliO
GCF_003344865.1	99.15	p__Actinobacteriota	c__Actinomycetia	o__Euzebyales	f__Euzebyaceae	g__Euzebya	s__Euzebya sp003344865	GCF_003344865.1_WP_114590601.1	161	FliO
GCF_003074135.1	100	p__Actinobacteriota	c__Actinomycetia	o__Euzebyales	f__Euzebyaceae	g__Euzebya	s__Euzebya tangerina
GCF_003014555.1	99.71	p__Actinobacteriota	c__Actinomycetia	o__Jiangellales	f__Jiangellaceae	g__Haloactinopolyspora	s__Haloactinopolyspora alba
GCF_900106035.1	99.41	p__Actinobacteriota	c__Actinomycetia	o__Jiangellales	f__Jiangellaceae	g__Jiangella	s__Jiangella alba
GCF_900105925.1	100	p__Actinobacteriota	c__Actinomycetia	o__Jiangellales	f__Jiangellaceae	g__Jiangella	s__Jiangella alkaliphila
GCF_000515395.1	97.06	p__Actinobacteriota	c__Actinomycetia	o__Jiangellales	f__Jiangellaceae	g__Jiangella	s__Jiangella gansuensis
GCF_001270745.1	100	p__Actinobacteriota	c__Actinomycetia	o__Jiangellales	f__Jiangellaceae	g__Jiangella	s__Jiangella muralis
GCF_003236295.1	99.41	p__Actinobacteriota	c__Actinomycetia	o__Jiangellales	f__Jiangellaceae	g__Jiangella	s__Jiangella sp003236295
GCF_003427025.1	100	p__Actinobacteriota	c__Actinomycetia	o__Jiangellales	f__Jiangellaceae	g__Jiangella	s__Jiangella sp003427025
GCF_003579925.1	100	p__Actinobacteriota	c__Actinomycetia	o__Jiangellales	f__Jiangellaceae	g__Jiangella	s__Jiangella sp003579925
GCF_004348545.1	99.71	p__Actinobacteriota	c__Actinomycetia	o__Jiangellales	f__Jiangellaceae	g__Jiangella	s__Jiangella sp004348545
GCF_004349065.1	100	p__Actinobacteriota	c__Actinomycetia	o__Jiangellales	f__Jiangellaceae	g__Jiangella	s__Jiangella sp004349065
GCF_004349105.1	100	p__Actinobacteriota	c__Actinomycetia	o__Jiangellales	f__Jiangellaceae	g__Jiangella	s__Jiangella sp004349105
GCF_003287285.1	100	p__Actinobacteriota	c__Actinomycetia	o__Jiangellales	f__Jiangellaceae	g__Phytoactinopolyspora	s__Phytoactinopolyspora sp003287285
GCF_000585375.1	100	p__Actinobacteriota	c__Actinomycetia	o__Mycobacteriales	f__Cryptosporangiaceae	g__Cryptosporangium	s__Cryptosporangium arvum	GCF_000585375.1_WP_051569988.1	173	FliO
GCF_900143005.1	98.95	p__Actinobacteriota	c__Actinomycetia	o__Mycobacteriales	f__Cryptosporangiaceae	g__Cryptosporangium	s__Cryptosporangium aurantiacum	GCF_900143005.1_WP_073260329.1	166	FliO
GCF_006912135.1	95.79	p__Actinobacteriota	c__Actinomycetia	o__Mycobacteriales	f__Cryptosporangiaceae	g__Cryptosporangium	s__Cryptosporangium sp006912135	GCF_006912135.1_WP_142710029.1	143	FliO
GCF_000058485.1	99.65	p__Actinobacteriota	c__Actinomycetia	o__Mycobacteriales	f__Frankiaceae	g__Frankia	s__Frankia alni
GCF_001983105.1	100	p__Actinobacteriota	c__Actinomycetia	o__Mycobacteriales	f__Frankiaceae	g__Frankia	s__Frankia asymbiotica
GCF_900197875.1	99.73	p__Actinobacteriota	c__Actinomycetia	o__Mycobacteriales	f__Frankiaceae	g__Frankia	s__Frankia canadensis
GCF_000013345.1	99.59	p__Actinobacteriota	c__Actinomycetia	o__Mycobacteriales	f__Frankiaceae	g__Frankia	s__Frankia casuarinae
GCF_000373365.1	100	p__Actinobacteriota	c__Actinomycetia	o__Mycobacteriales	f__Frankiaceae	g__Frankia	s__Frankia discariae
GCF_000374165.1	98.62	p__Actinobacteriota	c__Actinomycetia	o__Mycobacteriales	f__Frankiaceae	g__Frankia	s__Frankia elaeagni
GCF_000166135.1	100	p__Actinobacteriota	c__Actinomycetia	o__Mycobacteriales	f__Frankiaceae	g__Frankia	s__Frankia inefficax
GCF_001536285.1	99.46	p__Actinobacteriota	c__Actinomycetia	o__Mycobacteriales	f__Frankiaceae	g__Frankia	s__Frankia irregularis
GCF_000235425.2	98.35	p__Actinobacteriota	c__Actinomycetia	o__Mycobacteriales	f__Frankiaceae	g__Frankia	s__Frankia saprophytica
GCF_000018005.1	100	p__Actinobacteriota	c__Actinomycetia	o__Mycobacteriales	f__Frankiaceae	g__Frankia	s__Frankia sp000018005
GCF_000177675.1	98.37	p__Actinobacteriota	c__Actinomycetia	o__Mycobacteriales	f__Frankiaceae	g__Frankia	s__Frankia sp000177675
GCF_000262465.1	97.81	p__Actinobacteriota	c__Actinomycetia	o__Mycobacteriales	f__Frankiaceae	g__Frankia	s__Frankia sp000262465
GCF_000966285.1	100	p__Actinobacteriota	c__Actinomycetia	o__Mycobacteriales	f__Frankiaceae	g__Frankia	s__Frankia sp000966285
GCF_001636565.1	98.28	p__Actinobacteriota	c__Actinomycetia	o__Mycobacteriales	f__Frankiaceae	g__Frankia	s__Frankia sp001636565
GCF_001854655.1	99.45	p__Actinobacteriota	c__Actinomycetia	o__Mycobacteriales	f__Frankiaceae	g__Frankia	s__Frankia sp001854655
GCF_001854805.1	100	p__Actinobacteriota	c__Actinomycetia	o__Mycobacteriales	f__Frankiaceae	g__Frankia	s__Frankia sp001854805
GCF_000948395.1	99.38	p__Actinobacteriota	c__Actinomycetia	o__Mycobacteriales	f__Frankiaceae	g__Frankia	s__Frankia torreyi
GCA_900067225.1	89.39	p__Actinobacteriota	c__Actinomycetia	o__Mycobacteriales	f__Frankiaceae	g__Frankia_A	s__Frankia_A californiensis
GCF_001017755.1	95.31	p__Actinobacteriota	c__Actinomycetia	o__Mycobacteriales	f__Frankiaceae	g__Frankia_A	s__Frankia_A coriariae
GCF_003003235.1	98.92	p__Actinobacteriota	c__Actinomycetia	o__Mycobacteriales	f__Geodermatophilaceae	g__Antricoccus	s__Antricoccus suffuscus
GCF_900221005.1	99.05	p__Actinobacteriota	c__Actinomycetia	o__Mycobacteriales	f__Geodermatophilaceae	g__Blastococcus	s__Blastococcus aggregatus	GCF_900221005.1_WP_097193509.1	141	FliO
GCF_002938425.1	99.05	p__Actinobacteriota	c__Actinomycetia	o__Mycobacteriales	f__Geodermatophilaceae	g__Blastococcus	s__Blastococcus atacamensis	GCF_002938425.1_WP_104523850.1	148	FliO
GCF_006717095.1	99.06	p__Actinobacteriota	c__Actinomycetia	o__Mycobacteriales	f__Geodermatophilaceae	g__Blastococcus	s__Blastococcus colisei	GCF_006717095.1_WP_142027462.1	144	FliO
GCF_003075095.1	98.58	p__Actinobacteriota	c__Actinomycetia	o__Mycobacteriales	f__Geodermatophilaceae	g__Blastococcus	s__Blastococcus litoris	GCF_003075095.1_WP_116449824.1	143	FliO
GCF_000582785.1	98.42	p__Actinobacteriota	c__Actinomycetia	o__Mycobacteriales	f__Geodermatophilaceae	g__Blastococcus	s__Blastococcus massiliensis	GCF_000582785.1_WP_040337318.1	152	FliO
GCF_002938435.1	99.53	p__Actinobacteriota	c__Actinomycetia	o__Mycobacteriales	f__Geodermatophilaceae	g__Blastococcus	s__Blastococcus saxobsidens	GCF_002938435.1_WP_165400493.1	149	FliO
GCF_000284015.1	100	p__Actinobacteriota	c__Actinomycetia	o__Mycobacteriales	f__Geodermatophilaceae	g__Blastococcus	s__Blastococcus saxobsidens_A	GCF_000284015.1_WP_014374687.1	143	FliO
GCF_000620185.1	99.53	p__Actinobacteriota	c__Actinomycetia	o__Mycobacteriales	f__Geodermatophilaceae	g__Blastococcus	s__Blastococcus sp000620185	GCF_000620185.1_NZ_JHVO01000012.1_164	141	FliO
GCF_000702465.1	98.58	p__Actinobacteriota	c__Actinomycetia	o__Mycobacteriales	f__Geodermatophilaceae	g__Blastococcus	s__Blastococcus sp000702465	GCF_000702465.1_NZ_JNII01000006.1_455	143	FliO
GCF_003319095.1	99.53	p__Actinobacteriota	c__Actinomycetia	o__Mycobacteriales	f__Geodermatophilaceae	g__Blastococcus	s__Blastococcus sp003319095	GCF_003319095.1_WP_113810610.1	151	FliO
GCF_003319105.1	99.53	p__Actinobacteriota	c__Actinomycetia	o__Mycobacteriales	f__Geodermatophilaceae	g__Blastococcus	s__Blastococcus sp003319105	GCF_003319105.1_WP_113834339.1	165	FliO
GCF_003319175.1	99.53	p__Actinobacteriota	c__Actinomycetia	o__Mycobacteriales	f__Geodermatophilaceae	g__Blastococcus	s__Blastococcus sp003319175	GCF_003319175.1_WP_166509650.1	143	FliO
GCF_003319185.1	99.53	p__Actinobacteriota	c__Actinomycetia	o__Mycobacteriales	f__Geodermatophilaceae	g__Blastococcus	s__Blastococcus sp003319185	GCF_003319185.1_WP_113829812.1	141	FliO
GCF_004570345.1	98.11	p__Actinobacteriota	c__Actinomycetia	o__Mycobacteriales	f__Geodermatophilaceae	g__Blastococcus	s__Blastococcus sp004570345	GCF_004570345.1_WP_135160772.1	141	FliO
GCF_004570385.1	99.06	p__Actinobacteriota	c__Actinomycetia	o__Mycobacteriales	f__Geodermatophilaceae	g__Blastococcus	s__Blastococcus sp004570385	GCF_004570385.1_WP_135135250.1	143	FliO
GCF_004570425.1	98.82	p__Actinobacteriota	c__Actinomycetia	o__Mycobacteriales	f__Geodermatophilaceae	g__Blastococcus	s__Blastococcus sp004570425	GCF_004570425.1_WP_135100315.1	142	FliO
GCF_004570875.1	99.06	p__Actinobacteriota	c__Actinomycetia	o__Mycobacteriales	f__Geodermatophilaceae	g__Blastococcus	s__Blastococcus sp004570875	GCF_004570875.1_WP_135134013.1	144	FliO
GCF_004571075.1	99.29	p__Actinobacteriota	c__Actinomycetia	o__Mycobacteriales	f__Geodermatophilaceae	g__Blastococcus	s__Blastococcus sp004571075	GCF_004571075.1_WP_135144023.1	147	FliO
GCF_005222955.1	98.82	p__Actinobacteriota	c__Actinomycetia	o__Mycobacteriales	f__Geodermatophilaceae	g__Blastococcus	s__Blastococcus sp005222955	GCF_005222955.1_WP_137159456.1	165	FliO
GCA_900102115.1	98.82	p__Actinobacteriota	c__Actinomycetia	o__Mycobacteriales	f__Geodermatophilaceae	g__Blastococcus	s__Blastococcus sp900102115	GCA_900102115.1_SDF10575.1	138	FliO
GCF_900102425.1	99.53	p__Actinobacteriota	c__Actinomycetia	o__Mycobacteriales	f__Geodermatophilaceae	g__Blastococcus	s__Blastococcus sp900102425	GCF_900102425.1_WP_091764648.1	164	FliO
GCF_900109665.1	99.53	p__Actinobacteriota	c__Actinomycetia	o__Mycobacteriales	f__Geodermatophilaceae	g__Blastococcus	s__Blastococcus sp900109665	GCF_900109665.1_WP_170852314.1	146	FliO
GCF_900112815.1	99.05	p__Actinobacteriota	c__Actinomycetia	o__Mycobacteriales	f__Geodermatophilaceae	g__Blastococcus	s__Blastococcus sp900112815	GCF_900112815.1_WP_092202898.1	143	FliO
GCF_900188025.1	99.29	p__Actinobacteriota	c__Actinomycetia	o__Mycobacteriales	f__Geodermatophilaceae	g__Blastococcus	s__Blastococcus sp900188025	GCF_900188025.1_WP_089335963.1	143	FliO
GCF_900230285.1	98.58	p__Actinobacteriota	c__Actinomycetia	o__Mycobacteriales	f__Geodermatophilaceae	g__Blastococcus	s__Blastococcus sp900230285	GCF_900230285.1_WP_097184652.1	144	FliO
GCF_900110555.1	100	p__Actinobacteriota	c__Actinomycetia	o__Mycobacteriales	f__Geodermatophilaceae	g__Blastococcus_A	s__Blastococcus_A endophyticus	GCF_900110555.1_WP_091942160.1	142	FliO
GCF_000701365.1	100	p__Actinobacteriota	c__Actinomycetia	o__Mycobacteriales	f__Geodermatophilaceae	g__Blastococcus_A	s__Blastococcus_A sp000701365	GCF_000701365.1_WP_231502674.1	136	FliO
GCF_003319125.1	100	p__Actinobacteriota	c__Actinomycetia	o__Mycobacteriales	f__Geodermatophilaceae	g__Blastococcus_A	s__Blastococcus_A sp003319125	GCF_003319125.1_WP_233498627.1	137	FliO
GCF_004382795.1	99.28	p__Actinobacteriota	c__Actinomycetia	o__Mycobacteriales	f__Geodermatophilaceae	g__Cumulibacter	s__Cumulibacter soli
GCF_900292035.1	99.46	p__Actinobacteriota	c__Actinomycetia	o__Mycobacteriales	f__Geodermatophilaceae	g__Cumulibacter	s__Cumulibacter sp900292035
GCF_900107105.1	99.46	p__Actinobacteriota	c__Actinomycetia	o__Mycobacteriales	f__Geodermatophilaceae	g__Geodermatophilus	s__Geodermatophilus africanus	GCF_900107105.1_WP_091153425.1	129	FliO
GCF_900116515.1	100	p__Actinobacteriota	c__Actinomycetia	o__Mycobacteriales	f__Geodermatophilaceae	g__Geodermatophilus	s__Geodermatophilus amargosae	GCF_900116515.1_WP_093579641.1	143	FliO
GCF_900182545.1	100	p__Actinobacteriota	c__Actinomycetia	o__Mycobacteriales	f__Geodermatophilaceae	g__Geodermatophilus	s__Geodermatophilus aquaeductus	GCF_900182545.1_WP_142457629.1	135	FliO
GCF_002802985.1	99.76	p__Actinobacteriota	c__Actinomycetia	o__Mycobacteriales	f__Geodermatophilaceae	g__Geodermatophilus	s__Geodermatophilus chilensis	GCF_002802985.1_WP_100501261.1	129	FliO
GCF_900115505.1	100	p__Actinobacteriota	c__Actinomycetia	o__Mycobacteriales	f__Geodermatophilaceae	g__Geodermatophilus	s__Geodermatophilus dictyosporus	GCF_900115505.1_WP_244524270.1	143	FliO
GCF_900129495.1	100	p__Actinobacteriota	c__Actinomycetia	o__Mycobacteriales	f__Geodermatophilaceae	g__Geodermatophilus	s__Geodermatophilus nigrescens	GCF_900129495.1_WP_245794377.1	131	FliO
GCF_003182485.1	99.45	p__Actinobacteriota	c__Actinomycetia	o__Mycobacteriales	f__Geodermatophilaceae	g__Geodermatophilus	s__Geodermatophilus normandii	GCF_003182485.1_WP_110004212.1	140	FliO
GCF_000025345.1	99.37	p__Actinobacteriota	c__Actinomycetia	o__Mycobacteriales	f__Geodermatophilaceae	g__Geodermatophilus	s__Geodermatophilus obscurus	GCF_000025345.1_WP_012947165.1	129	FliO
GCF_900143215.1	99.29	p__Actinobacteriota	c__Actinomycetia	o__Mycobacteriales	f__Geodermatophilaceae	g__Geodermatophilus	s__Geodermatophilus obscurus_A	GCF_900143215.1_WP_072915183.1	132	FliO
GCF_900115395.1	99.53	p__Actinobacteriota	c__Actinomycetia	o__Mycobacteriales	f__Geodermatophilaceae	g__Geodermatophilus	s__Geodermatophilus obscurus_B	GCF_900115395.1_WP_244274081.1	132	FliO
GCF_900111455.1	99.53	p__Actinobacteriota	c__Actinomycetia	o__Mycobacteriales	f__Geodermatophilaceae	g__Geodermatophilus	s__Geodermatophilus poikilotrophus	GCF_900111455.1_WP_091448474.1	131	FliO
GCF_900188375.1	99.53	p__Actinobacteriota	c__Actinomycetia	o__Mycobacteriales	f__Geodermatophilaceae	g__Geodermatophilus	s__Geodermatophilus pulveris	GCF_900188375.1_WP_089306316.1	127	FliO
GCF_900114385.1	98.82	p__Actinobacteriota	c__Actinomycetia	o__Mycobacteriales	f__Geodermatophilaceae	g__Geodermatophilus	s__Geodermatophilus ruber	GCF_900114385.1_WP_091325561.1	130	FliO
GCF_900215145.1	99.53	p__Actinobacteriota	c__Actinomycetia	o__Mycobacteriales	f__Geodermatophilaceae	g__Geodermatophilus	s__Geodermatophilus sabuli	GCF_900215145.1_WP_097208081.1	130	FliO
GCF_900188205.1	100	p__Actinobacteriota	c__Actinomycetia	o__Mycobacteriales	f__Geodermatophilaceae	g__Geodermatophilus	s__Geodermatophilus saharensis	GCF_900188205.1_WP_245817244.1	133	FliO
GCF_900103785.1	99.06	p__Actinobacteriota	c__Actinomycetia	o__Mycobacteriales	f__Geodermatophilaceae	g__Geodermatophilus	s__Geodermatophilus siccatus	GCF_900103785.1_WP_245700651.1	126	FliO
GCF_003319115.1	100	p__Actinobacteriota	c__Actinomycetia	o__Mycobacteriales	f__Geodermatophilaceae	g__Geodermatophilus	s__Geodermatophilus sp003319115	GCF_003319115.1_WP_113783431.1	129	FliO
GCF_003428645.1	99.53	p__Actinobacteriota	c__Actinomycetia	o__Mycobacteriales	f__Geodermatophilaceae	g__Geodermatophilus	s__Geodermatophilus sp003428645	GCF_003428645.1_WP_117375900.1	128	FliO
GCF_004571065.1	99.53	p__Actinobacteriota	c__Actinomycetia	o__Mycobacteriales	f__Geodermatophilaceae	g__Geodermatophilus	s__Geodermatophilus sp004571065	GCF_004571065.1_WP_135142818.1	129	FliO
GCF_900104025.1	99.53	p__Actinobacteriota	c__Actinomycetia	o__Mycobacteriales	f__Geodermatophilaceae	g__Geodermatophilus	s__Geodermatophilus sp900104025	GCF_900104025.1_WP_091372463.1	128	FliO
GCF_900102745.1	99.53	p__Actinobacteriota	c__Actinomycetia	o__Mycobacteriales	f__Geodermatophilaceae	g__Geodermatophilus	s__Geodermatophilus telluris	GCF_900102745.1_WP_245692046.1	144	FliO
GCF_003002915.1	100	p__Actinobacteriota	c__Actinomycetia	o__Mycobacteriales	f__Geodermatophilaceae	g__Geodermatophilus	s__Geodermatophilus tzadiensis	GCF_003002915.1_WP_245887824.1	146	FliO
GCF_900100695.1	100	p__Actinobacteriota	c__Actinomycetia	o__Mycobacteriales	f__Geodermatophilaceae	g__Klenkia	s__Klenkia brasiliensis	GCF_900100695.1_WP_091057109.1	174	FliO
GCF_900101025.1	98.82	p__Actinobacteriota	c__Actinomycetia	o__Mycobacteriales	f__Geodermatophilaceae	g__Klenkia	s__Klenkia marina	GCF_900101025.1_WP_092799186.1	182	FliO
GCF_900103975.1	100	p__Actinobacteriota	c__Actinomycetia	o__Mycobacteriales	f__Geodermatophilaceae	g__Klenkia	s__Klenkia soli	GCF_900103975.1_WP_091238504.1	182	FliO
GCF_001424455.1	99.06	p__Actinobacteriota	c__Actinomycetia	o__Mycobacteriales	f__Geodermatophilaceae	g__Klenkia	s__Klenkia sp001424455	GCF_001424455.1_WP_055760133.1	184	FliO
GCF_001424485.1	99.29	p__Actinobacteriota	c__Actinomycetia	o__Mycobacteriales	f__Geodermatophilaceae	g__Klenkia	s__Klenkia sp001424485	GCF_001424485.1_WP_056292892.1	186	FliO
GCF_900112525.1	100	p__Actinobacteriota	c__Actinomycetia	o__Mycobacteriales	f__Geodermatophilaceae	g__Klenkia	s__Klenkia taihuensis	GCF_900112525.1_WP_091556738.1	183	FliO
GCF_000761485.1	98.74	p__Actinobacteriota	c__Actinomycetia	o__Mycobacteriales	f__Geodermatophilaceae	g__Modestobacter	s__Modestobacter caceresii	GCF_000761485.1_WP_036336257.1	142	FliO
GCF_000306785.1	100	p__Actinobacteriota	c__Actinomycetia	o__Mycobacteriales	f__Geodermatophilaceae	g__Modestobacter	s__Modestobacter marinus	GCF_000306785.1_WP_014739074.1	150	FliO
GCF_006716365.1	99.29	p__Actinobacteriota	c__Actinomycetia	o__Mycobacteriales	f__Geodermatophilaceae	g__Modestobacter	s__Modestobacter multiseptatus	GCF_006716365.1_WP_141941814.1	143	FliO
GCF_000620205.1	100	p__Actinobacteriota	c__Actinomycetia	o__Mycobacteriales	f__Geodermatophilaceae	g__Modestobacter	s__Modestobacter sp000620205	GCF_000620205.1_NZ_JHVP01000014.1_64	145	FliO
GCF_005930475.1	99.76	p__Actinobacteriota	c__Actinomycetia	o__Mycobacteriales	f__Geodermatophilaceae	g__Modestobacter	s__Modestobacter sp005930475	GCF_005930475.1_WP_138760381.1	148	FliO
GCF_005930495.1	100	p__Actinobacteriota	c__Actinomycetia	o__Mycobacteriales	f__Geodermatophilaceae	g__Modestobacter	s__Modestobacter sp005930495	GCF_005930495.1_WP_138733842.1	148	FliO
GCF_900107175.1	100	p__Actinobacteriota	c__Actinomycetia	o__Mycobacteriales	f__Geodermatophilaceae	g__Modestobacter	s__Modestobacter sp900107175	GCF_900107175.1_WP_091538206.1	145	FliO
GCF_003226595.1	97.8	p__Actinobacteriota	c__Actinomycetia	o__Mycobacteriales	f__Geodermatophilaceae	g__Modestobacter	s__Modestobacter versicolor	GCF_003226595.1_WP_110553450.1	98	FliO
GCA_004299665.1	74.48	p__Actinobacteriota	c__Actinomycetia	o__Mycobacteriales	f__Jatrophihabitantaceae	g__FW021-bin43	s__FW021-bin43 sp004299665
GCF_000421445.1	96.38	p__Actinobacteriota	c__Actinomycetia	o__Mycobacteriales	f__Jatrophihabitantaceae	g__Iso899	s__Iso899 sp000421445	GCF_000421445.1_WP_022913977.1	194	FliO
GCF_900129455.1	95.64	p__Actinobacteriota	c__Actinomycetia	o__Mycobacteriales	f__Jatrophihabitantaceae	g__Jatrophihabitans	s__Jatrophihabitans endophyticus	GCF_900129455.1_WP_073388957.1	185	FliO
GCF_900100325.1	95.76	p__Actinobacteriota	c__Actinomycetia	o__Mycobacteriales	f__Jatrophihabitantaceae	g__MT45	s__MT45 sp900100325	GCF_900100325.1_NZ_LT629697.1_321	199	FliO
GCF_900230215.1	95.91	p__Actinobacteriota	c__Actinomycetia	o__Mycobacteriales	f__Jatrophihabitantaceae	g__MT45	s__MT45 sp900230215	GCF_900230215.1_WP_172892156.1	196	FliO
GCA_003243915.1	83.93	p__Actinobacteriota	c__Actinomycetia	o__Mycobacteriales	f__Jatrophihabitantaceae	g__QHCC01	s__QHCC01 sp003243915
GCA_005885115.1	65.53	p__Actinobacteriota	c__Actinomycetia	o__Mycobacteriales	f__Micromonosporaceae	g__AC-43	s__AC-43 sp005885115
GCA_005885555.1	98.63	p__Actinobacteriota	c__Actinomycetia	o__Mycobacteriales	f__Micromonosporaceae	g__AC-43	s__AC-43 sp005885555	GCA_005885555.1_TMM37066.1	137	FliO
GCF_000720965.1	100	p__Actinobacteriota	c__Actinomycetia	o__Mycobacteriales	f__Micromonosporaceae	g__Actinocatenispora	s__Actinocatenispora sera
GCF_900215205.1	100	p__Actinobacteriota	c__Actinomycetia	o__Mycobacteriales	f__Micromonosporaceae	g__Actinoplanes	s__Actinoplanes atraurantiacus	GCF_900215205.1_WP_097317707.1	147	FliO
GCF_001509495.1	99.47	p__Actinobacteriota	c__Actinomycetia	o__Mycobacteriales	f__Micromonosporaceae	g__Actinoplanes	s__Actinoplanes awajinensis	GCF_001509495.1_WP_083972309.1	152	FliO
GCF_004362215.1	100	p__Actinobacteriota	c__Actinomycetia	o__Mycobacteriales	f__Micromonosporaceae	g__Actinoplanes	s__Actinoplanes brasiliensis	GCF_004362215.1_WP_133874249.1	147	FliO
GCF_003751945.1	100	p__Actinobacteriota	c__Actinomycetia	o__Mycobacteriales	f__Micromonosporaceae	g__Actinoplanes	s__Actinoplanes caeruleus	GCF_003751945.1_WP_071809750.1	147	FliO
[truncated: 28,241 more rows]
